# Supplementary material for: Defluorinative Cyclization of Enamides with Fluoroalkyl Halides Through Two Vicinal C(sp3)─F Bonds Functionalization
Source: Adv Sci (Weinh). 2024 Dec 31;12(8):2404738. doi: 10.1002/advs.202404738 (PMC11848561; doi:10.1002/advs.202404738)
Supplement: Supplementary file 2 — Supporting cif [file ADVS-12-2404738-s002.zip]

Archive with 2 entries (2 files):
- (E)-3va checkcif CCDC 2158255.pdf
- 2158255.cif
