# Supplementary material for: Defluorinative Cyclization of Enamides with Fluoroalkyl Halides Through Two Vicinal C(sp3)─F Bonds Functionalization
Source: Adv Sci (Weinh). 2024 Dec 31;12(8):2404738. doi: 10.1002/advs.202404738 (PMC11848561; doi:10.1002/advs.202404738)
Supplement: Supplementary file 2 — Supporting cif [file ADVS-12-2404738-s002.zip › 2158255.cif]

data_8625
_audit_creation_date               2022-03-14
_audit_creation_method
;
Olex2 1.5-beta
(compiled 2021.12.09 svn.r5202d8cf for OlexSys, GUI svn.r6439)
;
_shelx_SHELXL_version_number       '2017/1'
_audit_contact_author_address      ?
_audit_contact_author_email        ?
_audit_contact_author_name         ''
_audit_contact_author_phone        ?
_publ_contact_author_id_orcid      ?
_publ_section_references
;
Dolomanov, O.V., Bourhis, L.J., Gildea, R.J, Howard, J.A.K. & Puschmann, H.
 (2009), J. Appl. Cryst. 42, 339-341.

Sheldrick, G.M. (2015). Acta Cryst. A71, 3-8.

Sheldrick, G.M. (2015). Acta Cryst. C71, 3-8.
;
_chemical_name_common              ?
_chemical_name_systematic          ?
_chemical_formula_moiety           'C19 H10 F7 N O'
_chemical_formula_sum              'C19 H10 F7 N O'
_chemical_formula_weight           401.28
_chemical_melting_point            ?
loop_
  _atom_type_symbol
  _atom_type_description
  _atom_type_scat_dispersion_real
  _atom_type_scat_dispersion_imag
  _atom_type_scat_source
 'C' 'C' 0.0181 0.0091 'International Tables Vol C Tables 4.2.6.8 and 6.1.1.4'
 'H' 'H' 0.0000 0.0000 'International Tables Vol C Tables 4.2.6.8 and 6.1.1.4'
 'F' 'F' 0.0727 0.0534 'International Tables Vol C Tables 4.2.6.8 and 6.1.1.4'
 'N' 'N' 0.0311 0.0180 'International Tables Vol C Tables 4.2.6.8 and 6.1.1.4'
 'O' 'O' 0.0492 0.0322 'International Tables Vol C Tables 4.2.6.8 and 6.1.1.4'

_shelx_space_group_comment
;
The symmetry employed for this shelxl refinement is uniquely defined
by the following loop, which should always be used as a source of
symmetry information in preference to the above space-group names.
They are only intended as comments.
;
_space_group_crystal_system        'triclinic'
_space_group_IT_number             2
_space_group_name_H-M_alt          'P -1'
_space_group_name_Hall             '-P 1'
loop_
  _space_group_symop_operation_xyz
 'x, y, z'
 '-x, -y, -z'

_cell_length_a                     10.1707(12)
_cell_length_b                     10.8048(13)
_cell_length_c                     16.5700(18)
_cell_angle_alpha                  79.087(10)
_cell_angle_beta                   76.566(10)
_cell_angle_gamma                  85.923(10)
_cell_volume                       1738.4(4)
_cell_formula_units_Z              4
_cell_measurement_reflns_used      2474
_cell_measurement_temperature      293(2)
_cell_measurement_theta_max        66.7910
_cell_measurement_theta_min        2.7860
_shelx_estimated_absorpt_T_max     ?
_shelx_estimated_absorpt_T_min     ?
_exptl_absorpt_coefficient_mu      1.306
_exptl_absorpt_correction_T_max    1.00000
_exptl_absorpt_correction_T_min    0.51411
_exptl_absorpt_correction_type     multi-scan
_exptl_absorpt_process_details
;
CrysAlisPro 1.171.41.89a (Rigaku Oxford Diffraction, 2020)
Empirical absorption correction using spherical harmonics,
implemented in SCALE3 ABSPACK scaling algorithm.
;
_exptl_absorpt_special_details     ?
_exptl_crystal_colour              yellow
_exptl_crystal_density_diffrn      1.533
_exptl_crystal_density_meas        ?
_exptl_crystal_density_method      ?
_exptl_crystal_description         block
_exptl_crystal_F_000               808
_exptl_crystal_size_max            0.16
_exptl_crystal_size_mid            0.12
_exptl_crystal_size_min            0.10
_exptl_transmission_factor_max     ?
_exptl_transmission_factor_min     ?
_diffrn_reflns_av_R_equivalents    0.0414
_diffrn_reflns_av_unetI/netI       0.0751
_diffrn_reflns_Laue_measured_fraction_full  0.961
_diffrn_reflns_Laue_measured_fraction_max  0.961
_diffrn_reflns_limit_h_max         12
_diffrn_reflns_limit_h_min         -12
_diffrn_reflns_limit_k_max         12
_diffrn_reflns_limit_k_min         -12
_diffrn_reflns_limit_l_max         19
_diffrn_reflns_limit_l_min         -19
_diffrn_reflns_number              13418
_diffrn_reflns_point_group_measured_fraction_full  0.961
_diffrn_reflns_point_group_measured_fraction_max  0.961
_diffrn_reflns_theta_full          66.591
_diffrn_reflns_theta_max           66.591
_diffrn_reflns_theta_min           2.786
_diffrn_ambient_temperature        293(2)
_diffrn_detector                   'Hybrid Pixel Array Detector'
_diffrn_detector_area_resol_mean   10.0000
_diffrn_measured_fraction_theta_full  0.961
_diffrn_measured_fraction_theta_max  0.961
_diffrn_measurement_details
;
List of Runs (angles in degrees, time in seconds):

  # Type    Start    End  Width  t~exp~   \w     \q     \k     \f   Frames
--------------------------------------------------------------------------
  1  \w    -45.00 -20.00   0.50    0.65    --   42.30 -82.00-180.00   50
  2  \w    -45.00  -3.00   0.50    0.65    --   42.30 -65.00  30.00   84
  3  \w     20.00  84.00   0.50    0.65    --   42.30  65.00 120.00  128
  4  \w     -6.00  44.00   0.50    0.65    --   42.30 -82.00-180.00  100
  5  \w     11.00  46.00   0.50    0.65    --   42.30 -65.00  30.00   70
  6  \w     16.00  53.00   0.50    0.65    --   42.30  82.00  30.00   74
  7  \w     41.00  67.00   0.50    0.65    --   42.30 -82.00  90.00   52
  8  \w     98.00 130.00   0.50    0.65    --   42.30  65.00 120.00   64
  9  \w    -44.00 -11.00   0.50    0.65    --   42.30 -77.00 120.00   66
 10  \w    -31.00  -5.00   0.50    0.65    --   42.30 -82.00 -90.00   52
 11  \w      0.00  60.00   0.50    0.65    --   42.30 -82.00 -90.00  120
 12  \w     28.00  63.00   0.50    0.65    --   42.30 -77.00 120.00   70
 13  \w    -46.00   5.00   0.50    0.65    --   42.30 -82.00 -30.00  102
 14  \w     25.00  67.00   0.50    0.65    --   42.30 -82.00 -30.00   84
 15  \w     34.00  66.00   0.50    0.65    --   42.30 -82.00 -60.00   64
 16  \w     12.00  70.00   0.50    0.65    --   42.30 -43.00 150.00  116
 17  \w     67.00  97.00   0.50    0.65    --   42.30  82.00  30.00   60
 18  \w    -41.00 -16.00   0.50    0.65    --   42.30 -43.00 150.00   50
 19  \w     23.00 116.00   0.50    0.80    --   93.70 -82.00  30.00  186
 20  \w    121.00 176.00   0.50    0.80    --   93.70  42.00  60.00  110
 21  \w     79.00 117.00   0.50    0.80    --   93.70 -82.00 -90.00   76
 22  \w     52.00  81.00   0.50    0.80    --   93.70 -68.00  30.00   58
 23  \w    131.00 157.00   0.50    0.80    --   93.70  50.00 120.00   52
 24  \w     64.00 121.00   0.50    0.80    --   93.70  50.00 120.00  114
 25  \w     66.00 148.00   0.50    0.80    --   93.70  59.00  30.00  164
 26  \w     73.00  99.00   0.50    0.80    --   93.70 -82.00 -30.00   52
 27  \w     19.00  72.00   0.50    0.80    --   93.70 -82.00 -90.00  106
 28  \w      9.00  90.00   0.50    0.80    --   93.70 -82.00 150.00  162
 29  \w     66.00  91.00   0.50    0.80    --   93.70 -82.00  90.00   50
 30  \w     71.00 165.00   0.50    0.80    --   93.70  68.00 -30.00  188
 31  \w     71.00 155.00   0.50    0.80    --   93.70  68.00 -60.00  168
 32  \w     92.00 119.00   0.50    0.80    --   93.70 -82.00-120.00   54
 33  \w      8.00  60.00   0.50    0.80    --   93.70 -82.00-180.00  104
 34  \w     69.00 183.00   0.50    0.80    --   93.70  68.00   0.00  228
 35  \w     33.00 121.00   0.50    0.80    --   93.70 -82.00-150.00  176
 36  \w     30.00  61.00   0.50    0.80    --   93.70 -82.00 120.00   62
 37  \w     64.00  89.00   0.50    0.80    --   93.70 -82.00 120.00   50
 38  \w     65.00 162.00   0.50    0.80    --   93.70  42.00  90.00  194
;
_diffrn_measurement_device         'four-circle diffractometer'
_diffrn_measurement_device_type    'XtaLAB Pro II AFC12 (RINC): Kappa single'
_diffrn_measurement_method         '\w scans'
_diffrn_orient_matrix_type        
 'CrysAlisPro convention (1999,Acta A55,543-557)'
_diffrn_orient_matrix_UB_11        0.0265549000
_diffrn_orient_matrix_UB_12        0.0474634000
_diffrn_orient_matrix_UB_13        -0.0959118000
_diffrn_orient_matrix_UB_21        0.1237498000
_diffrn_orient_matrix_UB_22        -0.0909045000
_diffrn_orient_matrix_UB_23        -0.0129172000
_diffrn_orient_matrix_UB_31        -0.0908445000
_diffrn_orient_matrix_UB_32        -0.1028861000
_diffrn_orient_matrix_UB_33        -0.0084043000
_diffrn_radiation_monochromator    mirror
_diffrn_radiation_probe            x-ray
_diffrn_radiation_type             'Cu K\a'
_diffrn_radiation_wavelength       1.54184
_diffrn_source                     'micro-focus sealed X-ray tube'
_diffrn_source_type                'Rigaku (Cu) X-ray Source'
_reflns_Friedel_coverage           0.000
_reflns_Friedel_fraction_full      .
_reflns_Friedel_fraction_max       .
_reflns_number_gt                  2925
_reflns_number_total               5899
_reflns_special_details
;
 Reflections were merged by SHELXL according to the crystal
 class for the calculation of statistics and refinement.
 
 _reflns_Friedel_fraction is defined as the number of unique
 Friedel pairs measured divided by the number that would be
 possible theoretically, ignoring centric projections and
 systematic absences.
;
_reflns_threshold_expression       'I > 2\s(I)'
_computing_cell_refinement         'CrysAlisPro 1.171.41.89a (Rigaku OD, 2020)'
_computing_data_collection         'CrysAlisPro 1.171.41.89a (Rigaku OD, 2020)'
_computing_data_reduction          'CrysAlisPro 1.171.41.89a (Rigaku OD, 2020)'
_computing_molecular_graphics      'Olex2 1.5-beta (Dolomanov et al., 2009)'
_computing_publication_material    'Olex2 1.5-beta (Dolomanov et al., 2009)'
_computing_structure_refinement    'SHELXL 2017/1 (Sheldrick, 2015)'
_computing_structure_solution      'SHELXT 2014/5 (Sheldrick, 2014)'
_refine_diff_density_max           0.418
_refine_diff_density_min           -0.278
_refine_diff_density_rms           0.060
_refine_ls_extinction_coef         .
_refine_ls_extinction_method       none
_refine_ls_goodness_of_fit_ref     0.977
_refine_ls_hydrogen_treatment      constr
_refine_ls_matrix_type             full
_refine_ls_number_parameters       505
_refine_ls_number_reflns           5899
_refine_ls_number_restraints       0
_refine_ls_R_factor_all            0.1193
_refine_ls_R_factor_gt             0.0772
_refine_ls_restrained_S_all        0.977
_refine_ls_shift/su_max            0.000
_refine_ls_shift/su_mean           0.000
_refine_ls_structure_factor_coef   Fsqd
_refine_ls_weighting_details      
 'w=1/[\s^2^(Fo^2^)+(0.1674P)^2^] where P=(Fo^2^+2Fc^2^)/3'
_refine_ls_weighting_scheme        calc
_refine_ls_wR_factor_gt            0.2304
_refine_ls_wR_factor_ref           0.2902
_refine_special_details            ?
_olex2_refinement_description
;
1. Fixed Uiso
 At 1.2 times of:
  All C(H) groups
2.a Aromatic/amide H refined with riding coordinates:
 C2(H2), C3(H3), C4(H4), C5(H5), C6(H6), C11(H11), C12(H12), C13(H13),
 C14(H14), C15(H15), C21(H21), C22(H22), C23(H23), C24(H24), C25(H25), C30(H30),
  C31(H31), C32(H32), C33(H33), C34(H34)
;
_atom_sites_solution_hydrogens     geom
_atom_sites_solution_primary       dual
_atom_sites_solution_secondary     ?
loop_
  _atom_site_label
  _atom_site_type_symbol
  _atom_site_fract_x
  _atom_site_fract_y
  _atom_site_fract_z
  _atom_site_U_iso_or_equiv
  _atom_site_adp_type
  _atom_site_occupancy
  _atom_site_site_symmetry_order
  _atom_site_calc_flag
  _atom_site_refinement_flags_posn
  _atom_site_refinement_flags_adp
  _atom_site_refinement_flags_occupancy
  _atom_site_disorder_assembly
  _atom_site_disorder_group
 F1 F 0.9958(2) 0.2570(2) 0.10906(13) 0.0957(8) Uani 1 1 d . . . . .
 F2 F 1.0165(2) 0.1442(2) 0.31823(13) 0.0912(7) Uani 1 1 d . . . . .
 F3 F 1.2368(2) 0.1594(2) 0.07926(17) 0.1076(9) Uani 1 1 d . . . . .
 F4 F 1.2277(2) 0.0789(2) 0.21114(15) 0.0913(7) Uani 1 1 d . . . . .
 F5 F 1.2168(3) -0.0928(2) 0.1166(2) 0.1340(11) Uani 1 1 d . . . . .
 F6 F 1.0338(3) -0.0747(2) 0.2092(2) 0.1262(10) Uani 1 1 d . . . . .
 F7 F 1.0434(3) -0.0009(3) 0.0787(2) 0.1344(11) Uani 1 1 d . . . . .
 O1 O 0.8038(2) 0.36229(19) 0.21237(13) 0.0608(6) Uani 1 1 d . . . . .
 N1 N 0.6852(3) 0.4117(2) 0.33374(18) 0.0649(7) Uani 1 1 d . . . . .
 C1 C 0.6210(3) 0.5159(3) 0.2021(2) 0.0621(9) Uani 1 1 d . . . . .
 C2 C 0.6487(4) 0.5265(3) 0.1147(2) 0.0780(10) Uani 1 1 d . . . . .
 H2 H 0.720923 0.480933 0.087478 0.094 Uiso 1 1 calc R U . . .
 C3 C 0.5688(4) 0.6049(4) 0.0686(3) 0.0824(11) Uani 1 1 d . . . . .
 H3 H 0.588515 0.612984 0.010154 0.099 Uiso 1 1 calc R U . . .
 C4 C 0.4603(4) 0.6710(3) 0.1083(3) 0.0823(11) Uani 1 1 d . . . . .
 H4 H 0.405960 0.722460 0.076965 0.099 Uiso 1 1 calc R U . . .
 C5 C 0.4326(4) 0.6608(3) 0.1941(3) 0.0781(11) Uani 1 1 d . . . . .
 H5 H 0.359908 0.706434 0.220893 0.094 Uiso 1 1 calc R U . . .
 C6 C 0.5120(3) 0.5833(3) 0.2414(2) 0.0692(9) Uani 1 1 d . . . . .
 H6 H 0.491905 0.576485 0.299744 0.083 Uiso 1 1 calc R U . . .
 C7 C 0.7014(3) 0.4324(3) 0.2526(2) 0.0600(8) Uani 1 1 d . . . . .
 C8 C 0.8560(3) 0.2912(3) 0.2768(2) 0.0602(8) Uani 1 1 d . . . . .
 C9 C 0.7841(3) 0.3196(3) 0.3517(2) 0.0633(9) Uani 1 1 d . . . . .
 C10 C 0.7920(3) 0.2716(3) 0.4400(2) 0.0663(9) Uani 1 1 d . . . . .
 C11 C 0.7966(4) 0.1432(4) 0.4714(3) 0.0911(12) Uani 1 1 d . . . . .
 H11 H 0.798973 0.085469 0.435920 0.109 Uiso 1 1 calc R U . . .
 C12 C 0.7976(5) 0.1015(4) 0.5552(3) 0.1096(15) Uani 1 1 d . . . . .
 H12 H 0.800841 0.015448 0.576064 0.132 Uiso 1 1 calc R U . . .
 C13 C 0.7938(5) 0.1869(5) 0.6086(3) 0.0988(14) Uani 1 1 d . . . . .
 H13 H 0.794439 0.159004 0.665188 0.119 Uiso 1 1 calc R U . . .
 C14 C 0.7890(4) 0.3117(5) 0.5766(3) 0.1060(14) Uani 1 1 d . . . . .
 H14 H 0.787629 0.369529 0.611791 0.127 Uiso 1 1 calc R U . . .
 C15 C 0.7861(4) 0.3556(4) 0.4931(2) 0.0874(11) Uani 1 1 d . . . . .
 H15 H 0.780252 0.441786 0.473048 0.105 Uiso 1 1 calc R U . . .
 C16 C 0.9711(3) 0.2101(3) 0.2527(2) 0.0628(9) Uani 1 1 d . . . . .
 C17 C 1.0375(3) 0.1938(3) 0.1765(2) 0.0642(9) Uani 1 1 d . . . . .
 C18 C 1.1537(3) 0.1055(3) 0.1521(2) 0.0693(9) Uani 1 1 d . . . . .
 C19 C 1.1116(5) -0.0194(4) 0.1380(3) 0.0876(12) Uani 1 1 d . . . . .
 F8 F 0.5005(2) 0.1347(2) 0.32517(14) 0.1008(8) Uani 1 1 d . . . . .
 F9 F 0.5016(2) 0.2662(2) 0.11535(13) 0.0959(7) Uani 1 1 d . . . . .
 F10 F 0.7217(2) 0.0749(2) 0.21851(16) 0.0947(7) Uani 1 1 d . . . . .
 F11 F 0.7330(3) 0.1544(2) 0.08439(18) 0.1155(9) Uani 1 1 d . . . . .
 F12 F 0.5342(3) 0.0027(3) 0.0854(2) 0.1407(12) Uani 1 1 d . . . . .
 F13 F 0.5213(3) -0.0716(2) 0.2178(2) 0.1270(10) Uani 1 1 d . . . . .
 F14 F 0.7052(3) -0.0957(3) 0.1245(2) 0.1387(12) Uani 1 1 d . . . . .
 O2 O 0.3009(2) 0.36397(19) 0.21755(13) 0.0623(6) Uani 1 1 d . . . . .
 N2 N 0.1747(3) 0.4073(2) 0.33795(18) 0.0653(7) Uani 1 1 d . . . . .
 C20 C 0.1154(3) 0.5129(3) 0.2053(2) 0.0600(8) Uani 1 1 d . . . . .
 C21 C 0.1475(4) 0.5252(3) 0.1182(2) 0.0768(10) Uani 1 1 d . . . . .
 H21 H 0.221220 0.480212 0.091932 0.092 Uiso 1 1 calc R U . . .
 C22 C 0.0702(4) 0.6045(4) 0.0700(3) 0.0877(12) Uani 1 1 d . . . . .
 H22 H 0.092493 0.613207 0.011522 0.105 Uiso 1 1 calc R U . . .
 C23 C -0.0400(4) 0.6704(3) 0.1092(3) 0.0814(11) Uani 1 1 d . . . . .
 H23 H -0.092269 0.723222 0.077084 0.098 Uiso 1 1 calc R U . . .
 C24 C -0.0722(4) 0.6580(3) 0.1951(3) 0.0754(10) Uani 1 1 d . . . . .
 H24 H -0.146466 0.702574 0.221172 0.090 Uiso 1 1 calc R U . . .
 C25 C 0.0045(3) 0.5797(3) 0.2433(2) 0.0685(9) Uani 1 1 d . . . . .
 H25 H -0.018409 0.571860 0.301704 0.082 Uiso 1 1 calc R U . . .
 C26 C 0.1937(3) 0.4292(3) 0.2569(2) 0.0596(8) Uani 1 1 d . . . . .
 C27 C 0.3536(3) 0.2950(3) 0.2825(2) 0.0635(9) Uani 1 1 d . . . . .
 C28 C 0.2768(3) 0.3210(3) 0.3573(2) 0.0625(8) Uani 1 1 d . . . . .
 C29 C 0.2846(4) 0.2769(3) 0.4455(2) 0.0697(9) Uani 1 1 d . . . . .
 C30 C 0.1676(4) 0.2482(4) 0.5052(2) 0.0936(12) Uani 1 1 d . . . . .
 H30 H 0.084871 0.257337 0.489490 0.112 Uiso 1 1 calc R U . . .
 C31 C 0.1723(5) 0.2057(5) 0.5889(3) 0.1158(16) Uani 1 1 d . . . . .
 H31 H 0.092460 0.185779 0.628889 0.139 Uiso 1 1 calc R U . . .
 C32 C 0.2912(5) 0.1928(5) 0.6132(3) 0.1106(16) Uani 1 1 d . . . . .
 H32 H 0.293475 0.163652 0.669361 0.133 Uiso 1 1 calc R U . . .
 C33 C 0.4057(5) 0.2224(6) 0.5556(3) 0.139(2) Uani 1 1 d . . . . .
 H33 H 0.488012 0.213790 0.571760 0.166 Uiso 1 1 calc R U . . .
 C34 C 0.4016(4) 0.2656(5) 0.4725(3) 0.1139(16) Uani 1 1 d . . . . .
 H34 H 0.481907 0.287748 0.433606 0.137 Uiso 1 1 calc R U . . .
 C35 C 0.4649(3) 0.2095(3) 0.2592(2) 0.0654(9) Uani 1 1 d . . . . .
 C36 C 0.5352(4) 0.1964(3) 0.1835(2) 0.0668(9) Uani 1 1 d . . . . .
 C37 C 0.6476(4) 0.1033(4) 0.1587(3) 0.0758(10) Uani 1 1 d . . . . .
 C38 C 0.6035(5) -0.0178(5) 0.1455(4) 0.1009(14) Uani 1 1 d . . . . .

loop_
  _atom_site_aniso_label
  _atom_site_aniso_U_11
  _atom_site_aniso_U_22
  _atom_site_aniso_U_33
  _atom_site_aniso_U_23
  _atom_site_aniso_U_13
  _atom_site_aniso_U_12
 F1 0.1028(17) 0.1048(16) 0.0708(14) -0.0065(11) -0.0240(12) 0.0459(13)
 F2 0.0937(15) 0.1001(15) 0.0767(14) -0.0063(11) -0.0333(12) 0.0398(11)
 F3 0.0800(16) 0.0989(16) 0.119(2) 0.0004(15) 0.0080(14) 0.0088(12)
 F4 0.0684(13) 0.1018(16) 0.1204(19) -0.0357(13) -0.0497(13) 0.0247(11)
 F5 0.131(2) 0.0997(18) 0.190(3) -0.0701(19) -0.056(2) 0.0558(16)
 F6 0.145(2) 0.0754(15) 0.148(3) -0.0098(16) -0.015(2) -0.0224(16)
 F7 0.155(3) 0.129(2) 0.164(3) -0.073(2) -0.099(2) 0.0360(19)
 O1 0.0604(13) 0.0563(12) 0.0676(14) -0.0103(10) -0.0224(11) 0.0114(10)
 N1 0.0620(17) 0.0589(16) 0.0725(19) -0.0080(14) -0.0178(14) 0.0072(12)
 C1 0.062(2) 0.0489(17) 0.075(2) -0.0069(16) -0.0205(17) 0.0040(14)
 C2 0.070(2) 0.078(2) 0.083(3) -0.010(2) -0.021(2) 0.0208(18)
 C3 0.085(3) 0.086(3) 0.076(2) -0.007(2) -0.030(2) 0.019(2)
 C4 0.073(2) 0.068(2) 0.104(3) -0.002(2) -0.032(2) 0.0159(18)
 C5 0.069(2) 0.061(2) 0.103(3) -0.015(2) -0.024(2) 0.0181(17)
 C6 0.068(2) 0.0572(18) 0.080(2) -0.0108(17) -0.0176(18) 0.0101(15)
 C7 0.0574(19) 0.0488(16) 0.072(2) -0.0073(15) -0.0159(16) 0.0045(14)
 C8 0.061(2) 0.0526(17) 0.068(2) -0.0040(15) -0.0237(17) 0.0057(14)
 C9 0.061(2) 0.0564(18) 0.072(2) -0.0081(16) -0.0179(17) 0.0018(15)
 C10 0.061(2) 0.065(2) 0.073(2) -0.0062(17) -0.0216(17) 0.0044(15)
 C11 0.109(3) 0.073(2) 0.092(3) -0.006(2) -0.032(2) 0.005(2)
 C12 0.122(4) 0.100(3) 0.092(3) 0.014(3) -0.024(3) 0.012(3)
 C13 0.103(3) 0.119(4) 0.071(3) -0.009(3) -0.026(2) 0.022(3)
 C14 0.108(4) 0.131(4) 0.084(3) -0.029(3) -0.028(3) 0.017(3)
 C15 0.099(3) 0.084(3) 0.082(3) -0.017(2) -0.029(2) 0.008(2)
 C16 0.062(2) 0.0527(17) 0.075(2) -0.0077(16) -0.0234(18) 0.0051(15)
 C17 0.060(2) 0.0580(19) 0.075(2) -0.0045(17) -0.0255(18) 0.0098(15)
 C18 0.059(2) 0.071(2) 0.076(2) -0.0074(18) -0.0193(19) 0.0078(17)
 C19 0.089(3) 0.079(3) 0.106(3) -0.033(2) -0.038(3) 0.019(2)
 F8 0.1111(18) 0.1019(16) 0.0849(15) -0.0028(12) -0.0375(13) 0.0429(13)
 F9 0.1089(17) 0.0941(15) 0.0750(14) -0.0049(12) -0.0222(12) 0.0400(13)
 F10 0.0732(14) 0.0986(16) 0.131(2) -0.0350(14) -0.0561(14) 0.0233(11)
 F11 0.0874(17) 0.1089(18) 0.127(2) -0.0062(16) 0.0061(16) 0.0135(14)
 F12 0.148(3) 0.142(2) 0.181(3) -0.086(2) -0.101(2) 0.043(2)
 F13 0.127(2) 0.0759(15) 0.171(3) -0.0176(17) -0.019(2) -0.0111(15)
 F14 0.123(2) 0.1065(19) 0.211(3) -0.079(2) -0.062(2) 0.0567(16)
 O2 0.0629(14) 0.0570(12) 0.0684(14) -0.0096(11) -0.0225(11) 0.0108(10)
 N2 0.0601(17) 0.0610(16) 0.0743(19) -0.0098(14) -0.0183(14) 0.0059(12)
 C20 0.0590(19) 0.0516(17) 0.071(2) -0.0085(15) -0.0204(17) 0.0020(14)
 C21 0.074(2) 0.073(2) 0.079(3) -0.0119(19) -0.018(2) 0.0216(17)
 C22 0.093(3) 0.091(3) 0.077(3) -0.007(2) -0.029(2) 0.026(2)
 C23 0.078(3) 0.067(2) 0.100(3) -0.003(2) -0.035(2) 0.0135(18)
 C24 0.065(2) 0.059(2) 0.103(3) -0.018(2) -0.022(2) 0.0150(16)
 C25 0.068(2) 0.0575(18) 0.082(2) -0.0125(17) -0.0221(18) 0.0047(15)
 C26 0.0579(19) 0.0505(17) 0.068(2) -0.0063(15) -0.0146(16) 0.0030(14)
 C27 0.065(2) 0.0583(18) 0.067(2) -0.0014(16) -0.0231(17) 0.0041(15)
 C28 0.062(2) 0.0604(19) 0.065(2) -0.0036(16) -0.0197(17) -0.0001(15)
 C29 0.064(2) 0.074(2) 0.068(2) -0.0029(17) -0.0168(18) 0.0029(16)
 C30 0.078(3) 0.114(3) 0.082(3) -0.007(2) -0.016(2) 0.013(2)
 C31 0.097(4) 0.145(4) 0.085(3) 0.005(3) -0.005(3) 0.007(3)
 C32 0.107(4) 0.149(4) 0.069(3) -0.005(3) -0.027(3) 0.031(3)
 C33 0.093(4) 0.235(7) 0.087(3) -0.015(4) -0.035(3) 0.011(4)
 C34 0.071(3) 0.192(5) 0.079(3) -0.011(3) -0.024(2) -0.015(3)
 C35 0.069(2) 0.0587(19) 0.072(2) -0.0029(16) -0.0311(19) 0.0064(16)
 C36 0.069(2) 0.0599(19) 0.075(2) -0.0091(17) -0.0301(19) 0.0107(16)
 C37 0.064(2) 0.075(2) 0.094(3) -0.020(2) -0.031(2) 0.0160(18)
 C38 0.088(3) 0.096(3) 0.140(4) -0.055(3) -0.051(3) 0.030(3)

_geom_special_details
;
 All esds (except the esd in the dihedral angle between two l.s. planes)
 are estimated using the full covariance matrix.  The cell esds are taken
 into account individually in the estimation of esds in distances, angles
 and torsion angles; correlations between esds in cell parameters are only
 used when they are defined by crystal symmetry.  An approximate (isotropic)
 treatment of cell esds is used for estimating esds involving l.s. planes.
;
loop_
  _geom_bond_atom_site_label_1
  _geom_bond_atom_site_label_2
  _geom_bond_distance
  _geom_bond_site_symmetry_2
  _geom_bond_publ_flag
 F1 C17 1.336(4) . ?
 F2 C16 1.339(4) . ?
 F3 C18 1.356(4) . ?
 F4 C18 1.346(4) . ?
 F5 C19 1.307(4) . ?
 F6 C19 1.320(5) . ?
 F7 C19 1.307(5) . ?
 O1 C7 1.364(4) . ?
 O1 C8 1.381(3) . ?
 N1 C7 1.294(4) . ?
 N1 C9 1.405(4) . ?
 C1 C2 1.393(5) . ?
 C1 C6 1.383(4) . ?
 C1 C7 1.453(4) . ?
 C2 H2 0.9300 . ?
 C2 C3 1.381(5) . ?
 C3 H3 0.9300 . ?
 C3 C4 1.374(5) . ?
 C4 H4 0.9300 . ?
 C4 C5 1.369(5) . ?
 C5 H5 0.9300 . ?
 C5 C6 1.384(4) . ?
 C6 H6 0.9300 . ?
 C8 C9 1.363(5) . ?
 C8 C16 1.438(4) . ?
 C9 C10 1.477(5) . ?
 C10 C11 1.387(5) . ?
 C10 C15 1.367(5) . ?
 C11 H11 0.9300 . ?
 C11 C12 1.379(5) . ?
 C12 H12 0.9300 . ?
 C12 C13 1.387(7) . ?
 C13 H13 0.9300 . ?
 C13 C14 1.355(6) . ?
 C14 H14 0.9300 . ?
 C14 C15 1.381(5) . ?
 C15 H15 0.9300 . ?
 C16 C17 1.323(5) . ?
 C17 C18 1.495(5) . ?
 C18 C19 1.519(6) . ?
 F8 C35 1.337(4) . ?
 F9 C36 1.334(4) . ?
 F10 C37 1.358(4) . ?
 F11 C37 1.375(4) . ?
 F12 C38 1.327(5) . ?
 F13 C38 1.345(6) . ?
 F14 C38 1.311(5) . ?
 O2 C26 1.359(4) . ?
 O2 C27 1.381(4) . ?
 N2 C26 1.289(4) . ?
 N2 C28 1.398(4) . ?
 C20 C21 1.387(5) . ?
 C20 C25 1.384(4) . ?
 C20 C26 1.451(4) . ?
 C21 H21 0.9300 . ?
 C21 C22 1.388(5) . ?
 C22 H22 0.9300 . ?
 C22 C23 1.381(5) . ?
 C23 H23 0.9300 . ?
 C23 C24 1.367(5) . ?
 C24 H24 0.9300 . ?
 C24 C25 1.379(4) . ?
 C25 H25 0.9300 . ?
 C27 C28 1.368(5) . ?
 C27 C35 1.438(5) . ?
 C28 C29 1.468(5) . ?
 C29 C30 1.371(5) . ?
 C29 C34 1.356(5) . ?
 C30 H30 0.9300 . ?
 C30 C31 1.387(5) . ?
 C31 H31 0.9300 . ?
 C31 C32 1.351(6) . ?
 C32 H32 0.9300 . ?
 C32 C33 1.337(7) . ?
 C33 H33 0.9300 . ?
 C33 C34 1.377(5) . ?
 C34 H34 0.9300 . ?
 C35 C36 1.321(5) . ?
 C36 C37 1.504(5) . ?
 C37 C38 1.482(6) . ?

loop_
  _geom_angle_atom_site_label_1
  _geom_angle_atom_site_label_2
  _geom_angle_atom_site_label_3
  _geom_angle
  _geom_angle_site_symmetry_1
  _geom_angle_site_symmetry_3
  _geom_angle_publ_flag
 C7 O1 C8 104.1(2) . . ?
 C7 N1 C9 105.6(3) . . ?
 C2 C1 C7 121.3(3) . . ?
 C6 C1 C2 119.1(3) . . ?
 C6 C1 C7 119.6(3) . . ?
 C1 C2 H2 120.0 . . ?
 C3 C2 C1 119.9(3) . . ?
 C3 C2 H2 120.0 . . ?
 C2 C3 H3 119.7 . . ?
 C4 C3 C2 120.5(4) . . ?
 C4 C3 H3 119.7 . . ?
 C3 C4 H4 120.1 . . ?
 C5 C4 C3 119.8(3) . . ?
 C5 C4 H4 120.1 . . ?
 C4 C5 H5 119.7 . . ?
 C4 C5 C6 120.5(3) . . ?
 C6 C5 H5 119.7 . . ?
 C1 C6 C5 120.1(3) . . ?
 C1 C6 H6 119.9 . . ?
 C5 C6 H6 119.9 . . ?
 O1 C7 C1 118.2(3) . . ?
 N1 C7 O1 114.1(3) . . ?
 N1 C7 C1 127.7(3) . . ?
 O1 C8 C16 116.7(3) . . ?
 C9 C8 O1 108.7(3) . . ?
 C9 C8 C16 134.5(3) . . ?
 N1 C9 C10 119.8(3) . . ?
 C8 C9 N1 107.5(3) . . ?
 C8 C9 C10 132.7(3) . . ?
 C11 C10 C9 121.3(3) . . ?
 C15 C10 C9 119.0(3) . . ?
 C15 C10 C11 119.6(3) . . ?
 C10 C11 H11 120.1 . . ?
 C12 C11 C10 119.8(4) . . ?
 C12 C11 H11 120.1 . . ?
 C11 C12 H12 119.7 . . ?
 C11 C12 C13 120.6(4) . . ?
 C13 C12 H12 119.7 . . ?
 C12 C13 H13 120.8 . . ?
 C14 C13 C12 118.5(4) . . ?
 C14 C13 H13 120.8 . . ?
 C13 C14 H14 119.0 . . ?
 C13 C14 C15 122.0(4) . . ?
 C15 C14 H14 119.0 . . ?
 C10 C15 C14 119.6(4) . . ?
 C10 C15 H15 120.2 . . ?
 C14 C15 H15 120.2 . . ?
 F2 C16 C8 113.5(3) . . ?
 C17 C16 F2 117.0(3) . . ?
 C17 C16 C8 129.5(3) . . ?
 F1 C17 C18 111.5(3) . . ?
 C16 C17 F1 119.3(3) . . ?
 C16 C17 C18 129.1(3) . . ?
 F3 C18 C17 109.8(3) . . ?
 F3 C18 C19 107.2(3) . . ?
 F4 C18 F3 107.3(3) . . ?
 F4 C18 C17 111.4(3) . . ?
 F4 C18 C19 107.1(3) . . ?
 C17 C18 C19 113.8(3) . . ?
 F5 C19 F6 109.3(4) . . ?
 F5 C19 C18 111.2(4) . . ?
 F6 C19 C18 107.8(3) . . ?
 F7 C19 F5 108.9(4) . . ?
 F7 C19 F6 109.1(4) . . ?
 F7 C19 C18 110.4(3) . . ?
 C26 O2 C27 104.2(2) . . ?
 C26 N2 C28 106.2(3) . . ?
 C21 C20 C26 121.2(3) . . ?
 C25 C20 C21 118.9(3) . . ?
 C25 C20 C26 119.8(3) . . ?
 C20 C21 H21 119.8 . . ?
 C20 C21 C22 120.4(3) . . ?
 C22 C21 H21 119.8 . . ?
 C21 C22 H22 120.1 . . ?
 C23 C22 C21 119.7(4) . . ?
 C23 C22 H22 120.1 . . ?
 C22 C23 H23 120.0 . . ?
 C24 C23 C22 120.1(3) . . ?
 C24 C23 H23 120.0 . . ?
 C23 C24 H24 119.8 . . ?
 C23 C24 C25 120.5(3) . . ?
 C25 C24 H24 119.8 . . ?
 C20 C25 H25 119.8 . . ?
 C24 C25 C20 120.4(3) . . ?
 C24 C25 H25 119.8 . . ?
 O2 C26 C20 118.2(3) . . ?
 N2 C26 O2 113.9(3) . . ?
 N2 C26 C20 127.9(3) . . ?
 O2 C27 C35 116.4(3) . . ?
 C28 C27 O2 108.5(3) . . ?
 C28 C27 C35 134.9(3) . . ?
 N2 C28 C29 120.0(3) . . ?
 C27 C28 N2 107.2(3) . . ?
 C27 C28 C29 132.8(3) . . ?
 C30 C29 C28 119.0(3) . . ?
 C34 C29 C28 123.7(3) . . ?
 C34 C29 C30 117.2(3) . . ?
 C29 C30 H30 119.9 . . ?
 C29 C30 C31 120.1(4) . . ?
 C31 C30 H30 119.9 . . ?
 C30 C31 H31 119.6 . . ?
 C32 C31 C30 120.9(4) . . ?
 C32 C31 H31 119.6 . . ?
 C31 C32 H32 120.3 . . ?
 C33 C32 C31 119.4(4) . . ?
 C33 C32 H32 120.3 . . ?
 C32 C33 H33 120.0 . . ?
 C32 C33 C34 120.0(4) . . ?
 C34 C33 H33 120.0 . . ?
 C29 C34 C33 122.3(4) . . ?
 C29 C34 H34 118.9 . . ?
 C33 C34 H34 118.9 . . ?
 F8 C35 C27 113.6(3) . . ?
 C36 C35 F8 117.1(3) . . ?
 C36 C35 C27 129.3(3) . . ?
 F9 C36 C37 110.8(3) . . ?
 C35 C36 F9 119.6(3) . . ?
 C35 C36 C37 129.4(3) . . ?
 F10 C37 F11 107.6(3) . . ?
 F10 C37 C36 110.4(3) . . ?
 F10 C37 C38 107.0(3) . . ?
 F11 C37 C36 110.0(3) . . ?
 F11 C37 C38 106.4(4) . . ?
 C38 C37 C36 115.1(3) . . ?
 F12 C38 F13 108.3(4) . . ?
 F12 C38 C37 110.2(4) . . ?
 F13 C38 C37 108.0(4) . . ?
 F14 C38 F12 108.4(4) . . ?
 F14 C38 F13 109.3(4) . . ?
 F14 C38 C37 112.7(4) . . ?

loop_
  _geom_torsion_atom_site_label_1
  _geom_torsion_atom_site_label_2
  _geom_torsion_atom_site_label_3
  _geom_torsion_atom_site_label_4
  _geom_torsion
  _geom_torsion_site_symmetry_1
  _geom_torsion_site_symmetry_2
  _geom_torsion_site_symmetry_3
  _geom_torsion_site_symmetry_4
  _geom_torsion_publ_flag
 F1 C17 C18 F3 37.7(4) . . . . ?
 F1 C17 C18 F4 156.4(3) . . . . ?
 F1 C17 C18 C19 -82.4(4) . . . . ?
 F2 C16 C17 F1 179.7(3) . . . . ?
 F2 C16 C17 C18 3.9(6) . . . . ?
 F3 C18 C19 F5 58.3(4) . . . . ?
 F3 C18 C19 F6 178.2(3) . . . . ?
 F3 C18 C19 F7 -62.7(4) . . . . ?
 F4 C18 C19 F5 -56.6(5) . . . . ?
 F4 C18 C19 F6 63.3(4) . . . . ?
 F4 C18 C19 F7 -177.6(3) . . . . ?
 O1 C8 C9 N1 -0.6(4) . . . . ?
 O1 C8 C9 C10 178.3(3) . . . . ?
 O1 C8 C16 F2 179.9(2) . . . . ?
 O1 C8 C16 C17 1.0(5) . . . . ?
 N1 C9 C10 C11 129.7(4) . . . . ?
 N1 C9 C10 C15 -46.2(5) . . . . ?
 C1 C2 C3 C4 -1.2(6) . . . . ?
 C2 C1 C6 C5 -0.5(5) . . . . ?
 C2 C1 C7 O1 -1.2(5) . . . . ?
 C2 C1 C7 N1 -178.5(3) . . . . ?
 C2 C3 C4 C5 1.1(6) . . . . ?
 C3 C4 C5 C6 -0.8(6) . . . . ?
 C4 C5 C6 C1 0.5(5) . . . . ?
 C6 C1 C2 C3 0.9(5) . . . . ?
 C6 C1 C7 O1 176.6(3) . . . . ?
 C6 C1 C7 N1 -0.6(5) . . . . ?
 C7 O1 C8 C9 0.5(3) . . . . ?
 C7 O1 C8 C16 -177.6(3) . . . . ?
 C7 N1 C9 C8 0.4(4) . . . . ?
 C7 N1 C9 C10 -178.6(3) . . . . ?
 C7 C1 C2 C3 178.7(3) . . . . ?
 C7 C1 C6 C5 -178.5(3) . . . . ?
 C8 O1 C7 N1 -0.3(3) . . . . ?
 C8 O1 C7 C1 -177.9(3) . . . . ?
 C8 C9 C10 C11 -49.0(6) . . . . ?
 C8 C9 C10 C15 135.1(4) . . . . ?
 C8 C16 C17 F1 -1.5(6) . . . . ?
 C8 C16 C17 C18 -177.3(3) . . . . ?
 C9 N1 C7 O1 -0.1(4) . . . . ?
 C9 N1 C7 C1 177.3(3) . . . . ?
 C9 C8 C16 F2 2.4(6) . . . . ?
 C9 C8 C16 C17 -176.5(4) . . . . ?
 C9 C10 C11 C12 -177.0(4) . . . . ?
 C9 C10 C15 C14 178.0(4) . . . . ?
 C10 C11 C12 C13 0.1(7) . . . . ?
 C11 C10 C15 C14 1.9(6) . . . . ?
 C11 C12 C13 C14 0.0(7) . . . . ?
 C12 C13 C14 C15 0.8(7) . . . . ?
 C13 C14 C15 C10 -1.8(7) . . . . ?
 C15 C10 C11 C12 -1.1(6) . . . . ?
 C16 C8 C9 N1 177.1(4) . . . . ?
 C16 C8 C9 C10 -4.1(7) . . . . ?
 C16 C17 C18 F3 -146.2(4) . . . . ?
 C16 C17 C18 F4 -27.5(5) . . . . ?
 C16 C17 C18 C19 93.7(5) . . . . ?
 C17 C18 C19 F5 179.9(3) . . . . ?
 C17 C18 C19 F6 -60.3(4) . . . . ?
 C17 C18 C19 F7 58.9(5) . . . . ?
 F8 C35 C36 F9 178.1(3) . . . . ?
 F8 C35 C36 C37 3.7(6) . . . . ?
 F9 C36 C37 F10 152.3(3) . . . . ?
 F9 C36 C37 F11 33.6(4) . . . . ?
 F9 C36 C37 C38 -86.5(4) . . . . ?
 F10 C37 C38 F12 -177.8(4) . . . . ?
 F10 C37 C38 F13 64.2(4) . . . . ?
 F10 C37 C38 F14 -56.6(5) . . . . ?
 F11 C37 C38 F12 -62.9(4) . . . . ?
 F11 C37 C38 F13 179.0(3) . . . . ?
 F11 C37 C38 F14 58.2(5) . . . . ?
 O2 C27 C28 N2 0.1(4) . . . . ?
 O2 C27 C28 C29 -179.7(3) . . . . ?
 O2 C27 C35 F8 -172.3(3) . . . . ?
 O2 C27 C35 C36 8.4(6) . . . . ?
 N2 C28 C29 C30 41.8(5) . . . . ?
 N2 C28 C29 C34 -136.4(4) . . . . ?
 C20 C21 C22 C23 -0.6(6) . . . . ?
 C21 C20 C25 C24 -0.4(5) . . . . ?
 C21 C20 C26 O2 0.8(5) . . . . ?
 C21 C20 C26 N2 -179.1(3) . . . . ?
 C21 C22 C23 C24 0.3(6) . . . . ?
 C22 C23 C24 C25 -0.1(6) . . . . ?
 C23 C24 C25 C20 0.1(5) . . . . ?
 C25 C20 C21 C22 0.6(5) . . . . ?
 C25 C20 C26 O2 179.2(3) . . . . ?
 C25 C20 C26 N2 -0.7(5) . . . . ?
 C26 O2 C27 C28 0.2(3) . . . . ?
 C26 O2 C27 C35 176.1(3) . . . . ?
 C26 N2 C28 C27 -0.3(4) . . . . ?
 C26 N2 C28 C29 179.4(3) . . . . ?
 C26 C20 C21 C22 179.1(3) . . . . ?
 C26 C20 C25 C24 -178.9(3) . . . . ?
 C27 O2 C26 N2 -0.4(3) . . . . ?
 C27 O2 C26 C20 179.7(3) . . . . ?
 C27 C28 C29 C30 -138.5(4) . . . . ?
 C27 C28 C29 C34 43.4(6) . . . . ?
 C27 C35 C36 F9 -2.5(6) . . . . ?
 C27 C35 C36 C37 -177.0(4) . . . . ?
 C28 N2 C26 O2 0.5(4) . . . . ?
 C28 N2 C26 C20 -179.6(3) . . . . ?
 C28 C27 C35 F8 2.3(6) . . . . ?
 C28 C27 C35 C36 -177.0(4) . . . . ?
 C28 C29 C30 C31 179.6(4) . . . . ?
 C28 C29 C34 C33 -179.2(5) . . . . ?
 C29 C30 C31 C32 0.6(7) . . . . ?
 C30 C29 C34 C33 2.6(7) . . . . ?
 C30 C31 C32 C33 0.5(8) . . . . ?
 C31 C32 C33 C34 0.0(9) . . . . ?
 C32 C33 C34 C29 -1.6(9) . . . . ?
 C34 C29 C30 C31 -2.1(6) . . . . ?
 C35 C27 C28 N2 -174.8(4) . . . . ?
 C35 C27 C28 C29 5.5(7) . . . . ?
 C35 C36 C37 F10 -32.9(6) . . . . ?
 C35 C36 C37 F11 -151.5(4) . . . . ?
 C35 C36 C37 C38 88.4(5) . . . . ?
 C36 C37 C38 F12 59.1(5) . . . . ?
 C36 C37 C38 F13 -58.9(5) . . . . ?
 C36 C37 C38 F14 -179.7(4) . . . . ?

_shelx_res_file
;
TITL 8625_a.res in P-1
    8625.res
    created by SHELXL-2017/1 at 11:51:22 on 14-Mar-2022
REM Old TITL 8625_auto in P-1
REM SHELXT solution in P-1
REM R1 0.312, Rweak 0.009, Alpha 0.059, Orientation as input
REM Formula found by SHELXT: C44 N2 O10
CELL 1.54184 10.1707 10.8048 16.57 79.087 76.566 85.923
ZERR 4 0.0012 0.0013 0.0018 0.01 0.01 0.01
LATT 1
SFAC C H F N O
UNIT 76 40 28 4 4

L.S. 20
PLAN  9
CONF
BOND $H
list 4
MORE -1
fmap 2
acta
SHEL 999 0.84
REM <olex2.extras>
REM <HklSrc "%.\\8625.hkl">
REM </olex2.extras>

WGHT    0.167400
FVAR       0.40229
F1    3    0.995751    0.257032    0.109063    11.00000    0.10285    0.10477 =
         0.07082   -0.00647   -0.02400    0.04590
F2    3    1.016459    0.144180    0.318226    11.00000    0.09374    0.10007 =
         0.07667   -0.00631   -0.03328    0.03980
F3    3    1.236798    0.159375    0.079264    11.00000    0.07995    0.09890 =
         0.11929    0.00037    0.00804    0.00882
F4    3    1.227696    0.078892    0.211138    11.00000    0.06844    0.10178 =
         0.12043   -0.03572   -0.04974    0.02466
F5    3    1.216844   -0.092808    0.116621    11.00000    0.13104    0.09967 =
         0.19012   -0.07014   -0.05558    0.05578
F6    3    1.033811   -0.074686    0.209219    11.00000    0.14484    0.07544 =
         0.14826   -0.00978   -0.01473   -0.02243
F7    3    1.043414   -0.000851    0.078716    11.00000    0.15469    0.12908 =
         0.16416   -0.07329   -0.09889    0.03597
O1    5    0.803816    0.362287    0.212365    11.00000    0.06037    0.05633 =
         0.06756   -0.01028   -0.02237    0.01135
N1    4    0.685230    0.411685    0.333738    11.00000    0.06199    0.05885 =
         0.07246   -0.00799   -0.01781    0.00720
C1    1    0.620994    0.515890    0.202096    11.00000    0.06244    0.04885 =
         0.07495   -0.00686   -0.02054    0.00398
C2    1    0.648690    0.526542    0.114713    11.00000    0.06959    0.07770 =
         0.08342   -0.01042   -0.02073    0.02082
AFIX  43
H2    2    0.720923    0.480933    0.087478    11.00000   -1.20000
AFIX   0
C3    1    0.568780    0.604898    0.068565    11.00000    0.08458    0.08610 =
         0.07621   -0.00661   -0.03004    0.01897
AFIX  43
H3    2    0.588515    0.612984    0.010154    11.00000   -1.20000
AFIX   0
C4    1    0.460336    0.671001    0.108295    11.00000    0.07312    0.06782 =
         0.10405   -0.00182   -0.03191    0.01593
AFIX  43
H4    2    0.405960    0.722460    0.076965    11.00000   -1.20000
AFIX   0
C5    1    0.432630    0.660850    0.194121    11.00000    0.06935    0.06102 =
         0.10343   -0.01539   -0.02352    0.01812
AFIX  43
H5    2    0.359908    0.706434    0.220893    11.00000   -1.20000
AFIX   0
C6    1    0.511957    0.583293    0.241411    11.00000    0.06824    0.05723 =
         0.08040   -0.01080   -0.01762    0.01013
AFIX  43
H6    2    0.491905    0.576485    0.299744    11.00000   -1.20000
AFIX   0
C7    1    0.701403    0.432395    0.252599    11.00000    0.05743    0.04881 =
         0.07226   -0.00731   -0.01590    0.00445
C8    1    0.856019    0.291168    0.276834    11.00000    0.06083    0.05259 =
         0.06799   -0.00397   -0.02365    0.00571
C9    1    0.784137    0.319626    0.351673    11.00000    0.06096    0.05640 =
         0.07223   -0.00812   -0.01788    0.00182
C10   1    0.791952    0.271585    0.440045    11.00000    0.06150    0.06469 =
         0.07278   -0.00620   -0.02163    0.00443
C11   1    0.796566    0.143230    0.471362    11.00000    0.10859    0.07287 =
         0.09188   -0.00610   -0.03170    0.00494
AFIX  43
H11   2    0.798973    0.085469    0.435920    11.00000   -1.20000
AFIX   0
C12   1    0.797573    0.101526    0.555184    11.00000    0.12230    0.10034 =
         0.09158    0.01389   -0.02412    0.01173
AFIX  43
H12   2    0.800841    0.015448    0.576064    11.00000   -1.20000
AFIX   0
C13   1    0.793752    0.186851    0.608628    11.00000    0.10257    0.11904 =
         0.07099   -0.00869   -0.02572    0.02224
AFIX  43
H13   2    0.794439    0.159004    0.665188    11.00000   -1.20000
AFIX   0
C14   1    0.788997    0.311687    0.576553    11.00000    0.10806    0.13066 =
         0.08382   -0.02947   -0.02806    0.01703
AFIX  43
H14   2    0.787629    0.369529    0.611791    11.00000   -1.20000
AFIX   0
C15   1    0.786119    0.355611    0.493068    11.00000    0.09946    0.08438 =
         0.08211   -0.01745   -0.02899    0.00783
AFIX  43
H15   2    0.780252    0.441786    0.473048    11.00000   -1.20000
AFIX   0
C16   1    0.971090    0.210091    0.252663    11.00000    0.06220    0.05269 =
         0.07501   -0.00773   -0.02342    0.00511
C17   1    1.037472    0.193809    0.176511    11.00000    0.06048    0.05796 =
         0.07468   -0.00449   -0.02549    0.00978
C18   1    1.153674    0.105491    0.152060    11.00000    0.05928    0.07117 =
         0.07582   -0.00738   -0.01928    0.00783
C19   1    1.111628   -0.019421    0.137995    11.00000    0.08912    0.07867 =
         0.10636   -0.03270   -0.03806    0.01948

F8    3    0.500467    0.134691    0.325175    11.00000    0.11106    0.10192 =
         0.08485   -0.00277   -0.03754    0.04293
F9    3    0.501567    0.266183    0.115355    11.00000    0.10890    0.09414 =
         0.07496   -0.00489   -0.02223    0.04005
F10   3    0.721741    0.074865    0.218508    11.00000    0.07317    0.09864 =
         0.13081   -0.03496   -0.05614    0.02332
F11   3    0.732960    0.154370    0.084389    11.00000    0.08738    0.10886 =
         0.12688   -0.00618    0.00610    0.01346
F12   3    0.534231    0.002691    0.085379    11.00000    0.14752    0.14155 =
         0.18126   -0.08631   -0.10095    0.04274
F13   3    0.521305   -0.071568    0.217768    11.00000    0.12670    0.07594 =
         0.17060   -0.01756   -0.01876   -0.01113
F14   3    0.705235   -0.095726    0.124510    11.00000    0.12262    0.10654 =
         0.21094   -0.07902   -0.06248    0.05670
O2    5    0.300947    0.363972    0.217545    11.00000    0.06286    0.05698 =
         0.06836   -0.00955   -0.02255    0.01075
N2    4    0.174746    0.407339    0.337954    11.00000    0.06006    0.06102 =
         0.07429   -0.00978   -0.01830    0.00586
C20   1    0.115427    0.512861    0.205343    11.00000    0.05896    0.05156 =
         0.07092   -0.00849   -0.02038    0.00201
C21   1    0.147514    0.525243    0.118202    11.00000    0.07405    0.07341 =
         0.07888   -0.01190   -0.01751    0.02156
AFIX  43
H21   2    0.221220    0.480212    0.091932    11.00000   -1.20000
AFIX   0
C22   1    0.070191    0.604505    0.069976    11.00000    0.09265    0.09083 =
         0.07722   -0.00697   -0.02939    0.02647
AFIX  43
H22   2    0.092493    0.613207    0.011522    11.00000   -1.20000
AFIX   0
C23   1   -0.039974    0.670366    0.109167    11.00000    0.07800    0.06665 =
         0.09982   -0.00322   -0.03464    0.01350
AFIX  43
H23   2   -0.092269    0.723222    0.077084    11.00000   -1.20000
AFIX   0
C24   1   -0.072241    0.657959    0.195065    11.00000    0.06471    0.05873 =
         0.10342   -0.01802   -0.02233    0.01497
AFIX  43
H24   2   -0.146466    0.702574    0.221172    11.00000   -1.20000
AFIX   0
C25   1    0.004507    0.579732    0.243301    11.00000    0.06786    0.05751 =
         0.08182   -0.01255   -0.02206    0.00467
AFIX  43
H25   2   -0.018409    0.571860    0.301704    11.00000   -1.20000
AFIX   0
C26   1    0.193734    0.429193    0.256946    11.00000    0.05786    0.05051 =
         0.06831   -0.00630   -0.01461    0.00300
C27   1    0.353558    0.295041    0.282537    11.00000    0.06521    0.05829 =
         0.06654   -0.00139   -0.02313    0.00411
C28   1    0.276769    0.320959    0.357259    11.00000    0.06164    0.06045 =
         0.06481   -0.00363   -0.01967   -0.00013
C29   1    0.284600    0.276852    0.445491    11.00000    0.06413    0.07374 =
         0.06771   -0.00285   -0.01682    0.00285
C30   1    0.167576    0.248225    0.505174    11.00000    0.07844    0.11369 =
         0.08162   -0.00727   -0.01649    0.01260
AFIX  43
H30   2    0.084871    0.257337    0.489490    11.00000   -1.20000
AFIX   0
C31   1    0.172265    0.205693    0.588915    11.00000    0.09725    0.14527 =
         0.08538    0.00476   -0.00489    0.00722
AFIX  43
H31   2    0.092460    0.185779    0.628889    11.00000   -1.20000
AFIX   0
C32   1    0.291220    0.192821    0.613158    11.00000    0.10721    0.14921 =
         0.06852   -0.00526   -0.02747    0.03134
AFIX  43
H32   2    0.293475    0.163652    0.669361    11.00000   -1.20000
AFIX   0
C33   1    0.405666    0.222386    0.555640    11.00000    0.09342    0.23452 =
         0.08729   -0.01484   -0.03463    0.01110
AFIX  43
H33   2    0.488012    0.213790    0.571760    11.00000   -1.20000
AFIX   0
C34   1    0.401615    0.265564    0.472531    11.00000    0.07102    0.19158 =
         0.07885   -0.01093   -0.02362   -0.01471
AFIX  43
H34   2    0.481907    0.287748    0.433606    11.00000   -1.20000
AFIX   0
C35   1    0.464851    0.209523    0.259237    11.00000    0.06862    0.05870 =
         0.07184   -0.00286   -0.03112    0.00639
C36   1    0.535190    0.196391    0.183453    11.00000    0.06948    0.05990 =
         0.07482   -0.00913   -0.03011    0.01068
C37   1    0.647602    0.103261    0.158729    11.00000    0.06374    0.07546 =
         0.09406   -0.02003   -0.03087    0.01600
C38   1    0.603522   -0.017819    0.145547    11.00000    0.08779    0.09630 =
         0.13990   -0.05456   -0.05071    0.02956
HKLF 4


REM  8625_a.res in P-1
REM R1 =  0.0772 for    2925 Fo > 4sig(Fo)  and  0.1193 for all    5899 data
REM    505 parameters refined using      0 restraints

END

WGHT      0.1665      0.0000

REM Highest difference peak  0.418,  deepest hole -0.278,  1-sigma level  0.060
Q1    1   0.2963  0.1406  0.4720  11.00000  0.05    0.42
Q2    1   0.3016  0.0974  0.5590  11.00000  0.05    0.38
Q3    1   0.2825  0.3586  0.4975  11.00000  0.05    0.38
Q4    1   0.6633  0.2548  0.5032  11.00000  0.05    0.37
Q5    1   0.6622  0.1952  0.5895  11.00000  0.05    0.37
Q6    1   0.2884  0.3151  0.5852  11.00000  0.05    0.35
Q7    1   0.9063  0.2709  0.4718  11.00000  0.05    0.28
Q8    1   0.9042  0.2066  0.5613  11.00000  0.05    0.27
Q9    1   0.7545  0.3323  0.3537  11.00000  0.05    0.20
;
_shelx_res_checksum                18658
_shelx_hkl_file
;
   0   0  -1  655.12   62.18
   0   0   1  638.16   62.18
   0   0   1  656.22   62.19
   0   0  -1  646.03   62.16
   0   0   1  636.16   62.18
   0   0  -1  645.01   62.16
   0   0   2 1930.76  187.08
   0   0  -2 1932.00  187.07
   0   0   2 1931.90  187.09
   0   0  -2 1936.18  187.02
   0   0   2 1979.07  187.06
   0   0  -2 1929.35  187.03
   0   0   2 1953.69  187.01
   0   0  -3 3287.27  315.73
   0   0   3 3262.85  315.75
   0   0   3 3307.11  315.75
   0   0  -3 3267.53  315.66
   0   0   3 3273.80  315.71
   0   0   3 3283.25  315.65
   0   0   4  296.04   28.03
   0   0  -4  283.91   28.01
   0   0   4  283.10   28.02
   0   0  -4  299.89   27.92
   0   0   4  276.17   27.89
   0   0   4  302.90   27.99
   0   0  -5  308.32   31.18
   0   0   5  331.17   31.21
   0   0   5  325.86   31.19
   0   0  -6  654.27   63.95
   0   0   6  661.88   63.96
   0   0   6  668.76   64.00
   0   0  -7  716.10   70.60
   0   0   7  749.47   70.60
   0   0  -7  720.69   70.74
   0   0  -8    7.91    1.29
   0   0   9  541.90   58.69
   0   0  -9  668.88   58.76
   0   0  10   45.16    5.63
   0   0  10   43.74    5.60
   0   0 -10   59.87    5.74
   0   0 -11    0.27    0.41
   0   0  11   -0.26    0.51
   0   0  11   -0.54    0.67
   0   0 -12    1.54    0.77
   0   0  12    0.86    0.68
   0   0  12    1.79    0.79
   0   0 -13   14.74    2.33
   0   0  13   10.73    2.07
   0   0  13    9.03    1.91
   0   0  14    0.35    0.68
   0   0  14   -0.33    0.65
   0   0  15    7.53    1.72
   0   0  15    4.76    1.38
   0   0  16    0.36    0.62
   0   0  16    0.33    0.58
   0   0  17    1.67    0.84
   0   0  18    2.90    0.95
   0  -1  18    0.26    0.46
   0  -1  17    7.62    1.66
   0  -1  16    0.36    0.55
   0  -1  16    1.06    0.69
   0  -1  15    0.37    0.65
   0  -1  15   -0.37    0.64
   0  -1  14    2.17    0.91
   0  -1  14    1.08    0.85
   0  -1  13   47.93    6.32
   0  -1  13   43.95    6.25
   0  -1  12   12.50    2.28
   0  -1  12   10.55    2.22
   0  -1  11    9.59    1.99
   0  -1  11   13.18    2.21
   0  -1  10    0.50    0.54
   0  -1  10    0.27    0.57
   0   1 -10   -0.25    0.37
   0  -1   9    1.12    0.61
   0  -1   9    3.56    0.99
   0   1  -8  506.10   49.22
   0   1  -7  295.00   28.82
   0  -1   6  157.50   14.76
   0  -1   6  148.38   14.79
   0   1  -6  143.50   14.74
   0  -1   5    4.86    0.75
   0   1  -5    5.05    0.74
   0  -1   5    6.12    0.84
   0  -1   4    4.99    0.67
   0  -1   4    4.22    0.56
   0   1  -4    5.16    0.59
   0  -1   4    4.19    0.70
   0  -1   3 1341.02  132.48
   0   1  -3 1380.29  132.41
   0  -1   3 1383.27  132.38
   0  -1   3 1383.52  132.52
   0  -1   2  117.29   10.78
   0  -1   2  106.00   10.73
   0   1  -2  108.59   10.75
   0  -1   2  113.32   10.81
   0  -1   1 3183.87  304.20
   0   1  -1 3141.14  304.17
   0  -1   0  246.38   23.93
   0   1   0  248.90   23.88
   0   1   0  246.91   23.86
   0  -1  -1  502.67   49.47
   0   1   1  556.21   49.46
   0  -1  -1  488.78   49.43
   0   1   2  184.94   17.91
   0  -1  -2  179.72   17.95
   0   1   2  202.75   18.01
   0  -1  -2  190.45   18.01
   0  -1  -2  179.31   17.93
   0   1   3    7.11    0.83
   0  -1  -3    6.04    0.89
   0  -1  -4 1478.12  139.94
   0  -1  -4 1459.50  140.06
   0   1   4 1431.16  140.04
   0   1   4 1437.07  139.93
   0  -1  -5    6.69    0.88
   0  -1  -5    7.01    1.01
   0   1   5    8.53    0.94
   0   1   5    8.28    1.06
   0  -1  -6  206.06   20.26
   0   1   6  216.70   20.42
   0  -1  -6  203.05   20.45
   0  -1  -7   54.27    6.16
   0   1   7   64.07    6.15
   0  -1  -8   26.49    3.41
   0   1   8   33.65    3.41
   0  -1  -9   61.88    6.67
   0   1  10    5.79    1.37
   0  -1 -10   10.13    1.54
   0   1  11    0.26    0.45
   0   1  11    0.91    0.55
   0  -1 -11    0.25    0.38
   0   1  12    9.35    1.74
   0   1  12    6.17    1.32
   0   1  13   23.74    3.53
   0   1  13   22.73    3.22
   0   1  14    0.99    0.71
   0  -1 -14    1.43    0.77
   0   1  15    1.36    0.74
   0   1  16    0.34    0.42
   0   1  17   -0.32    0.40
   0   1  18    0.58    0.62
   0   1  19   -0.23    0.45
   0  -2  18    1.03    0.61
   0  -2  17    3.89    1.26
   0  -2  16    0.74    0.65
   0  -2  15   -0.39    0.69
   0  -2  14    9.14    2.04
   0  -2  13   46.89    6.47
   0   2 -13   62.92    6.74
   0  -2  12    6.11    1.70
   0   2 -12   13.49    2.12
   0  -2  11   68.88    8.53
   0   2 -11   84.89    8.63
   0  -2  10   42.63    5.23
   0  -2   9   30.83    4.09
   0  -2   9   34.21    4.03
   0  -2   8    1.18    0.69
   0   2  -7   19.50    2.32
   0   2  -6   -0.10    0.21
   0  -2   6   -0.10    0.24
   0  -2   5  172.36   17.01
   0  -2   5  177.97   17.15
   0  -2   4  244.73   22.87
   0   2  -4  230.77   22.72
   0  -2   4  229.74   22.83
   0   2  -3    2.46    0.46
   0  -2   3    3.21    0.47
   0  -2   3    3.19    0.58
   0  -2   3    4.02    0.57
   0  -2   2  119.58   11.90
   0   2  -2  120.86   11.91
   0  -2   2  124.84   11.96
   0  -2   2  123.11   11.94
   0   2  -1 2545.96  245.18
   0   2   0  165.26   16.60
   0   2   0  178.66   16.66
   0  -2   0  176.86   16.75
   0  -2  -1 1441.69  131.09
   0  -2  -1 1377.51  131.26
   0  -2  -1 1286.71  131.15
   0   2   1 1294.19  131.14
   0  -2  -2 3317.14  307.33
   0   2   2 3243.33  307.37
   0  -2  -2 2922.99  307.42
   0  -2  -3   93.98    9.51
   0   2   3   97.67    9.61
   0  -2  -3  104.01    9.65
   0  -2  -4  105.86    9.98
   0   2   4   97.19    9.91
   0  -2  -4   98.12    9.89
   0  -2  -5    2.54    0.55
   0   2   5    2.71    0.58
   0  -2  -5    3.10    0.56
   0   2   6    1.08    0.44
   0  -2  -6    1.84    0.48
   0  -2  -6    1.32    0.38
   0  -2  -7  517.90   52.74
   0   2   7  564.93   52.69
   0  -2  -8    4.41    0.92
   0   2   8    4.81    0.92
   0  -2  -9  286.60   28.73
   0   2   9  334.61   28.66
   0   2   9  249.67   28.70
   0   2  10   10.58    1.92
   0  -2 -10   15.56    2.07
   0   2  11    5.26    1.28
   0   2  11    5.61    1.13
   0  -2 -11    6.19    1.27
   0   2  12   11.03    2.09
   0   2  12   12.31    1.90
   0  -2 -12   13.61    2.15
   0   2  13   -0.30    0.52
   0   2  13    0.22    0.34
   0  -2 -13    0.32    0.56
   0   2  14    0.64    0.62
   0   2  14    0.24    0.36
   0  -2 -14   -0.35    0.52
   0   2  15   17.27    2.46
   0   2  15   15.10    2.58
   0   2  16   -0.24    0.52
   0   2  16   -0.33    0.49
   0   2  17    8.44    1.52
   0   2  17    6.49    1.60
   0   2  18    3.60    1.06
   0   2  19    0.23    0.28
   0  -3  17   -0.31    0.47
   0  -3  16   -0.37    0.65
   0  -3  15   -0.41    0.62
   0  -3  14   28.73    4.24
   0  -3  13   -0.42    0.96
   0  -3  12   66.02    9.36
   0  -3  12   93.01    9.47
   0   3 -12   98.31    9.61
   0  -3  11    2.72    1.04
   0  -3  11    4.69    1.40
   0  -3  11    6.99    1.32
   0  -3  10    2.87    0.98
   0  -3  10    1.63    0.85
   0  -3   9    3.48    1.04
   0  -3   9    1.62    0.84
   0  -3   8   12.52    2.10
   0  -3   8   14.68    2.24
   0  -3   7   34.26    4.19
   0  -3   6  155.41   15.45
   0  -3   5   48.79    4.99
   0  -3   5   48.76    5.12
   0   3  -4   34.73    3.73
   0  -3   4   35.86    3.74
   0  -3   4   36.67    3.82
   0  -3   3  408.25   38.61
   0   3  -3  386.34   38.62
   0  -3   3  400.14   38.68
   0   3  -2  755.17   70.71
   0  -3   2  706.92   70.73
   0   3  -1   16.36    1.84
   0  -3   1   17.13    1.86
   0   3   0   42.67    4.34
   0  -3  -1  416.08   40.34
   0   3   1  392.92   40.15
   0  -3  -1  434.00   40.13
   0  -3  -2 1226.54  109.77
   0   3   2 1088.50  109.57
   0   3   3   40.85    4.54
   0  -3  -3   48.70    4.51
   0  -3  -3   42.48    4.68
   0   3   4    5.00    0.79
   0  -3  -4    5.22    0.87
   0   3   5   87.49    8.95
   0  -3  -5   91.20    9.04
   0   3   6  667.52   65.62
   0  -3  -6  648.02   65.71
   0  -3  -6  720.39   65.74
   0  -3  -7  544.31   56.59
   0   3   7  577.62   56.51
   0  -3  -7  626.68   56.62
   0   3   8    4.00    0.84
   0  -3  -8    4.46    0.93
   0   3   9   49.58    5.92
   0  -3  -9   58.00    5.99
   0  -3  -9   41.84    5.83
   0   3  10    4.45    1.08
   0  -3 -10    3.11    0.86
   0  -3 -10    3.91    1.08
   0   3  10    2.97    0.79
   0  -3 -11   35.89    3.91
   0   3  11   26.34    3.67
   0   3  11   25.94    3.51
   0  -3 -11   31.13    3.81
   0   3  12   11.15    1.84
   0   3  12    9.02    1.88
   0   3  13   24.53    3.42
   0   3  13   26.01    3.67
   0  -3 -13   31.97    3.88
   0   3  14   42.77    5.56
   0   3  14   48.80    5.42
   0   3  15   21.76    3.30
   0   3  15   24.73    3.22
   0   3  16   18.86    2.96
   0   3  16   21.56    2.91
   0   3  17    1.18    0.71
   0   3  17    4.13    0.98
   0   3  18    1.58    0.81
   0   3  18    4.24    0.94
   0  -3 -19   -0.21    0.25
   0   3  19   -0.22    0.33
   0  -4  17    0.26    0.56
   0  -4  16    0.34    0.59
   0  -4  15    0.39    0.59
   0  -4  14   -0.41    0.72
   0  -4  14    0.36    0.54
   0  -4  13   75.41    8.54
   0  -4  13   88.36    8.55
   0  -4  12   14.20    2.84
   0  -4  12   22.56    3.14
   0  -4  11   75.54    7.34
   0  -4  11   68.80    7.46
   0  -4  10    7.80    1.47
   0  -4  10    4.46    1.38
   0  -4  10    4.74    1.40
   0  -4   9    1.00    0.58
   0  -4   9    0.31    0.54
   0  -4   9    0.97    0.80
   0  -4   8  133.88   12.66
   0  -4   8  154.86   12.45
   0  -4   7   96.43   10.37
   0  -4   6   39.76    4.48
   0  -4   6   36.18    4.17
   0  -4   6   37.31    4.58
   0  -4   5   17.34    2.11
   0   4  -5   15.85    1.96
   0  -4   4   73.61    7.72
   0   4  -4   72.86    7.63
   0  -4   4   79.51    7.67
   0  -4   3   55.13    5.80
   0  -4   3   55.65    5.74
   0   4  -3   56.69    5.75
   0  -4   2    1.57    0.47
   0   4  -2    1.86    0.44
   0  -4   1   52.17    5.14
   0   4  -1   47.86    5.14
   0   4   0  234.46   23.79
   0  -4   0  252.78   23.77
   0  -4  -1  115.65   11.91
   0   4   1  120.76   11.75
   0  -4  -2 1455.96  135.63
   0   4   2 1377.08  135.36
   0  -4  -3  127.35   10.71
   0   4   3   94.72   10.28
   0   4   4    1.80    0.46
   0  -4  -4    1.46    0.52
   0  -4  -5  162.04   16.74
   0   4   5  170.53   16.52
   0   4   6  519.00   50.43
   0  -4  -7  285.19   28.79
   0   4   7  296.68   28.63
   0  -4  -8   16.45    2.13
   0  -4  -8   10.31    1.96
   0   4   8   11.81    1.78
   0   4   8   18.76    2.03
   0  -4  -9   41.53    5.68
   0   4   9   46.93    5.49
   0   4  10    2.68    0.70
   0  -4 -10    0.79    0.63
   0   4  11    4.41    1.05
   0  -4 -11    3.12    1.02
   0   4  12   -0.22    0.43
   0   4  13    4.60    1.26
   0   4  13    4.53    1.13
   0   4  14    8.15    1.71
   0   4  14    8.27    1.61
   0   4  15   12.53    2.08
   0   4  15    8.89    1.76
   0   4  16    4.76    1.25
   0   4  16    3.46    1.06
   0   4  17    5.25    1.30
   0   4  17    7.32    1.41
   0   4  18   -0.24    0.37
   0  -4 -18    0.80    0.57
   0   4  18   -0.20    0.35
   0   4  19    0.97    0.54
   0  -4 -19    1.19    0.63
   0   4  19    0.47    0.34
   0  -5  16    0.27    0.47
   0  -5  15    0.66    0.65
   0  -5  15    0.59    0.45
   0  -5  14    7.43    1.77
   0  -5  14    7.08    1.70
   0  -5  14    7.62    1.72
   0  -5  13    8.99    2.02
   0  -5  13    6.69    1.82
   0  -5  13   11.78    2.12
   0  -5  12  115.67   11.98
   0  -5  12  111.39   12.01
   0  -5  12   97.95   11.76
   0  -5  11    0.76    0.74
   0  -5  11    1.55    1.08
   0  -5  10   23.60    3.09
   0  -5  10   16.79    3.07
   0  -5   9   31.47    3.96
   0  -5   9   29.68    4.25
   0  -5   8   59.38    6.45
   0  -5   8   59.48    6.37
   0  -5   8   49.84    6.62
   0  -5   7  127.05   13.29
   0  -5   7  127.96   13.66
   0  -5   7  131.89   13.31
   0  -5   6  147.96   14.54
   0  -5   6  139.99   14.56
   0  -5   6  140.96   14.28
   0  -5   6  131.80   14.18
   0  -5   5    9.74    1.46
   0  -5   5    8.60    1.26
   0  -5   5    7.57    1.53
   0  -5   5    8.57    1.39
   0  -5   5    7.08    1.53
   0  -5   4    4.06    0.99
   0  -5   4    2.36    0.69
   0  -5   4    3.86    0.74
   0   5  -4    2.75    0.64
   0  -5   4    3.34    0.77
   0  -5   3  299.77   29.41
   0  -5   3  296.06   29.36
   0  -5   3  317.97   29.44
   0   5  -3  288.79   29.35
   0  -5   2    1.73    0.53
   0   5  -2    2.21    0.53
   0   5  -1   65.20    6.72
   0   5   0   73.29    7.48
   0   5   1   72.21    7.36
   0   5   2   42.59    4.44
   0  -5  -2   40.92    4.67
   0  -5  -3  212.85   21.21
   0  -5  -4   97.70    9.54
   0   5   4   86.89    9.07
   0  -5  -5   44.75    5.03
   0   5   5   43.69    4.69
   0  -5  -6    4.10    0.98
   0   5   6    3.10    0.74
   0  -5  -7    0.22    0.55
   0  -5  -7    0.23    0.34
   0   5   7    0.88    0.46
   0  -5  -7    0.22    0.39
   0  -5  -8   38.10    5.25
   0  -5  -8   46.52    5.41
   0   5   8   51.07    5.18
   0  -5  -8   50.68    5.47
   0   5   9  129.62   13.30
   0  -5  -9  134.63   13.77
   0   5  10   10.30    1.62
   0  -5 -10   10.53    2.01
   0   5  11   -0.20    0.43
   0   5  12   15.05    2.25
   0   5  13   11.88    1.94
   0   5  14    2.48    0.84
   0  -5 -15   17.58    2.96
   0   5  15   19.91    2.79
   0  -5 -16    3.36    1.19
   0   5  16    4.08    1.09
   0  -5 -17   -0.30    0.37
   0   5  17    0.22    0.43
   0  -5 -18    0.75    0.54
   0   5  18    1.32    0.60
   0  -6  15   -0.24    0.52
   0  -6  14    0.31    0.61
   0  -6  13   -0.34    0.59
   0  -6  13    0.36    0.64
   0  -6  12    0.40    0.69
   0  -6  12    0.38    0.80
   0  -6  11    9.08    2.09
   0  -6  11   11.03    2.26
   0  -6  10   66.50    7.93
   0  -6   9    8.32    1.67
   0  -6   9    6.76    1.49
   0  -6   9    7.38    1.84
   0  -6   8   35.65    4.34
   0  -6   8   33.97    4.30
   0  -6   8   32.03    4.56
   0  -6   7   23.52    3.31
   0  -6   7   28.36    3.77
   0  -6   7   26.65    3.51
   0  -6   6   96.32   10.37
   0  -6   6   92.48   10.32
   0  -6   6  101.08   10.18
   0  -6   6   90.32    9.95
   0  -6   5    0.87    0.72
   0  -6   5    0.33    0.35
   0  -6   5    0.20    0.35
   0  -6   5    0.28    0.55
   0  -6   5    1.19    0.69
   0  -6   4  314.94   30.84
   0  -6   4  285.84   30.39
   0  -6   4  337.66   30.72
   0  -6   3   42.52    4.88
   0   6  -3   38.88    4.44
   0  -6   3   40.58    4.51
   0  -6   2  211.05   20.54
   0  -6   2  200.62   20.39
   0   6  -2  197.05   20.00
   0  -6   2  202.59   20.08
   0  -6   1    1.15    0.53
   0  -6   1    0.75    0.62
   0   6  -1    0.14    0.28
   0  -6   0   10.75    1.86
   0   6   0   11.85    1.59
   0   6   1   40.24    4.39
   0   6   2    0.13    0.25
   0  -6  -3  155.46   18.77
   0  -6  -3  197.06   18.77
   0   6   3  197.73   18.43
   0  -6  -4    8.27    1.53
   0   6   4    9.08    1.26
   0  -6  -4    5.95    1.52
   0  -6  -4    8.55    1.52
   0  -6  -5    4.20    1.25
   0  -6  -5    4.32    1.10
   0  -6  -6   18.11    2.80
   0  -6  -6   17.28    2.94
   0  -6  -7    4.68    1.24
   0  -6  -7    5.40    1.30
   0  -6  -7    6.47    1.57
   0  -6  -8    7.13    1.66
   0  -6  -8   11.08    1.91
   0  -6  -8    8.27    1.75
   0  -6  -8   11.88    2.19
   0  -6  -9   17.25    3.17
   0  -6  -9   24.68    3.43
   0  -6 -10    7.27    1.62
   0  -6 -10    6.98    1.57
   0  -6 -11    0.34    0.43
   0  -6 -11    1.33    0.77
   0   6  12    0.65    0.44
   0  -6 -12    4.27    1.17
   0  -6 -12    3.45    1.09
   0  -6 -13    0.70    0.62
   0   6  13    0.23    0.45
   0  -6 -14   10.18    2.04
   0   6  14    9.38    1.70
   0  -6 -15    0.34    0.59
   0   6  15    0.23    0.45
   0  -6 -16    0.31    0.55
   0   6  16   -0.22    0.33
   0  -6 -17   -0.27    0.41
   0   6  17    0.40    0.46
   0  -6 -18    1.96    0.72
   0   6  18    0.84    0.45
   0  -7  14   -0.24    0.52
   0  -7  13   -0.30    0.64
   0  -7  12    5.83    1.41
   0  -7  12    3.62    1.19
   0  -7  11    5.73    1.47
   0  -7  11    2.22    1.07
   0  -7  10   60.58    7.92
   0  -7  10   79.72    8.29
   0  -7   9   -0.29    0.57
   0  -7   9   -0.39    0.67
   0  -7   9    0.38    0.87
   0  -7   8    2.09    0.96
   0  -7   8    1.47    0.93
   0  -7   8    2.26    0.95
   0  -7   7   56.92    6.80
   0  -7   7   65.20    6.88
   0  -7   7   54.08    6.93
   0  -7   6    1.05    0.82
   0  -7   6    0.33    0.71
   0  -7   5  122.84   11.54
   0  -7   5  106.82   12.02
   0  -7   5  111.49   11.89
   0  -7   5  104.98   11.57
   0  -7   4    0.33    0.43
   0  -7   4    0.81    0.44
   0  -7   4    0.31    0.61
   0  -7   4    1.53    0.74
   0  -7   3  143.19   14.00
   0  -7   3  136.63   14.08
   0  -7   3  127.80   14.26
   0  -7   2   23.26    2.87
   0   7  -2   20.74    2.71
   0  -7   2   19.35    3.02
   0  -7   2   23.82    2.96
   0  -7   1   99.18    9.78
   0   7  -1   90.80    9.57
   0  -7   1   99.63    9.75
   0  -7   1   91.44   10.08
   0  -7   1   80.36    9.86
   0  -7   0    0.27    0.46
   0   7   0    0.51    0.30
   0  -7   0    0.29    0.44
   0  -7  -1    2.85    0.91
   0   7   1    0.50    0.45
   0  -7  -1    1.69    0.70
   0   7   2  171.70   16.42
   0  -7  -2  161.75   16.82
   0  -7  -2  153.47   16.73
   0   7   3  338.86   29.77
   0  -7  -3  253.67   30.19
   0  -7  -3  292.59   30.08
   0  -7  -4  176.74   15.49
   0   7   4  156.29   14.85
   0  -7  -4  115.01   15.26
   0  -7  -4  141.40   15.21
   0  -7  -5  802.35   68.45
   0   7   5  727.82   67.76
   0  -7  -5  568.88   68.33
   0  -7  -5  675.62   68.22
   0   7   6   38.33    4.13
   0  -7  -6   43.38    4.77
   0  -7  -6   31.49    4.46
   0  -7  -6   30.52    4.68
   0   7   7   72.69    7.63
   0  -7  -7   79.69    8.34
   0  -7  -7   65.22    8.36
   0  -7  -7   71.05    8.14
   0  -7  -8    1.76    0.89
   0  -7  -8    1.69    1.06
   0  -7  -8    2.30    0.88
   0  -7  -9   17.18    2.79
   0  -7  -9   13.41    2.81
   0  -7  -9   18.38    2.79
   0  -7 -10    3.51    1.23
   0  -7 -10    6.19    1.50
   0  -7 -11   36.09    5.06
   0  -7 -11   45.18    5.45
   0  -7 -12   37.66    4.96
   0  -7 -13    6.00    1.52
   0  -7 -14    8.79    1.85
   0   7  15    0.41    0.40
   0  -7 -15   -0.31    0.47
   0   7  16    0.77    0.42
   0  -7 -16    1.39    0.65
   0   7  17    0.54    0.34
   0  -7 -17    1.16    0.64
   0   7  17    0.67    0.47
   0  -8  12    1.59    0.82
   0  -8  11   -0.58    0.62
   0  -8  11   -0.31    0.65
   0  -8  10    6.64    1.68
   0  -8  10   10.71    1.96
   0  -8  10   11.06    1.83
   0  -8   9   -0.33    0.65
   0  -8   9   -0.36    0.76
   0  -8   9    0.57    0.60
   0  -8   8   22.85    3.56
   0  -8   8   20.85    3.52
   0  -8   8   30.05    3.67
   0  -8   7    0.34    0.73
   0  -8   7    0.37    0.64
   0  -8   7    0.60    0.70
   0  -8   6    6.26    1.48
   0  -8   5   30.33    3.41
   0  -8   5   27.60    3.87
   0  -8   5   24.07    3.51
   0  -8   5   24.80    3.41
   0  -8   4    0.20    0.48
   0  -8   4    0.55    0.59
   0  -8   4   -0.24    0.51
   0  -8   4   -0.34    0.66
   0  -8   3   12.33    1.69
   0  -8   3   10.80    1.93
   0  -8   3    7.62    1.57
   0  -8   3    7.60    1.62
   0  -8   2   62.51    6.52
   0  -8   2   59.32    6.48
   0  -8   2   48.59    6.55
   0   8  -1   59.76    6.90
   0  -8   1   66.77    7.16
   0  -8   1   71.29    7.16
   0  -8   1   65.16    7.53
   0  -8   1   58.40    7.24
   0  -8   0    2.17    0.88
   0  -8   0    2.98    0.90
   0   8   0    3.01    0.80
   0  -8   0    1.06    0.84
   0  -8  -1    3.70    1.26
   0  -8  -1    6.24    1.57
   0   8   2   70.07    7.22
   0  -8  -2   65.78    7.71
   0  -8  -2   63.04    7.55
   0   8   3  139.34   13.57
   0  -8  -3  136.79   14.05
   0  -8  -3  118.66   13.95
   0   8   4   65.93    6.96
   0  -8  -4   62.45    7.40
   0  -8  -4   63.74    7.48
   0   8   5   15.59    2.18
   0  -8  -5   15.19    2.59
   0  -8  -5   15.71    2.88
   0  -8  -6  125.32   12.25
   0   8   6  120.54   11.55
   0  -8  -6   86.59   12.12
   0  -8  -6  107.70   12.01
   0   8   7    0.79    0.43
   0  -8  -7    1.43    0.76
   0  -8  -7    2.36    1.09
   0  -8  -7    0.35    0.53
   0   8   8    2.85    0.80
   0  -8  -8    3.28    1.14
   0  -8  -8    2.89    1.29
   0  -8  -8    2.88    1.03
   0  -8  -9   39.28    4.97
   0   8   9   38.22    4.33
   0  -8  -9   29.97    4.98
   0  -8  -9   35.83    4.82
   0  -8 -10    0.47    0.72
   0  -8 -10    0.37    0.56
   0  -8 -11   37.37    4.94
   0  -8 -12   37.61    4.91
   0  -8 -13    3.99    1.22
   0  -8 -14   18.00    2.78
   0  -8 -15    2.70    0.95
   0   8  15    4.42    0.90
   0  -8 -16    0.68    0.53
   0   8  16    0.27    0.32
   0   8  17   -0.11    0.22
   0  -9  11    0.87    0.63
   0  -9  10    0.78    0.51
   0  -9  10   -0.20    0.43
   0  -9   9    1.90    0.74
   0  -9   8   -0.26    0.51
   0  -9   7   -0.27    0.63
   0  -9   6    2.26    0.88
   0  -9   5   11.73    1.73
   0  -9   5    8.15    1.81
   0  -9   5    8.25    1.76
   0  -9   4    2.72    0.86
   0  -9   4    1.70    0.81
   0  -9   4    1.41    0.80
   0  -9   3    3.04    1.02
   0  -9   3    3.03    0.98
   0  -9   3    3.28    0.89
   0  -9   2    2.36    0.95
   0  -9   2    3.72    1.12
   0  -9   2    5.38    1.10
   0  -9   1    2.12    0.70
   0  -9   1    1.93    0.78
   0  -9   1    2.71    1.00
   0  -9   1    1.39    0.60
   0  -9   0    0.40    0.49
   0  -9   0   -0.27    0.34
   0  -9   0   -0.34    0.42
   0  -9  -1    6.00    1.69
   0   9   1    5.17    1.15
   0  -9  -1    5.94    1.28
   0  -9  -1    5.86    1.48
   0  -9  -2    5.61    1.64
   0   9   2    3.12    0.87
   0  -9  -2    3.14    1.19
   0  -9  -3   27.65    3.94
   0   9   3   23.55    3.24
   0  -9  -3   28.68    3.88
   0  -9  -4    7.60    1.86
   0   9   4    7.44    1.42
   0  -9  -4    8.28    1.79
   0  -9  -5   27.92    4.03
   0   9   5   25.63    3.37
   0  -9  -5   29.21    3.98
   0  -9  -6    1.59    0.99
   0   9   6    1.30    0.59
   0  -9  -6    3.69    1.22
   0  -9  -7   20.46    3.26
   0  -9  -8   52.78    6.49
   0  -9  -9    0.37    0.45
   0  -9 -10   26.09    3.77
   0  -9 -11    3.07    1.15
   0   9  12   22.42    2.84
   0  -9 -12   20.66    3.17
   0   9  13   -0.17    0.21
   0  -9 -13    0.86    0.62
   0   9  14    5.28    1.06
   0  -9 -14    8.59    1.52
   0   9  15   -0.13    0.32
   0   9  16    1.47    0.42
   0 -10   9    0.17    0.44
   0 -10   8    0.20    0.35
   0 -10   7    3.10    0.91
   0 -10   6    1.43    0.73
   0 -10   5   -0.37    0.59
   0 -10   5    0.25    0.62
   0 -10   4    1.55    0.64
   0 -10   4    0.92    0.71
   0 -10   4    0.26    0.46
   0 -10   3   -0.20    0.51
   0 -10   3    0.32    0.48
   0 -10   3    1.06    0.69
   0 -10   2   20.97    3.34
   0 -10   2   23.70    3.63
   0 -10   1    1.00    0.78
   0 -10   1    1.93    0.75
   0 -10   0    7.48    1.98
   0 -10   0   16.29    2.02
   0 -10  -1   -0.35    0.53
   0 -10  -1    0.56    0.51
   0 -10  -1    0.41    0.63
   0 -10  -2    0.36    0.54
   0 -10  -2    0.55    0.45
   0 -10  -2    0.42    0.74
   0 -10  -3    1.81    0.95
   0 -10  -3    4.06    0.89
   0 -10  -3    5.97    1.74
   0 -10  -4   28.91    4.18
   0 -10  -4   25.36    3.89
   0 -10  -5    3.35    1.33
   0 -10  -5    4.80    1.38
   0 -10  -6    3.28    1.31
   0 -10  -6    1.84    1.04
   0 -10  -7    2.39    1.18
   0 -10  -7    3.26    1.21
   0 -10  -8    0.38    0.67
   0 -10  -8   -0.35    0.44
   0 -10  -9    6.91    1.71
   0 -10  -9    8.12    1.79
   0 -10 -10    2.05    0.92
   0 -10 -10    2.22    0.98
   0 -10 -11    7.85    1.61
   0 -10 -11    4.09    1.25
   0 -10 -12   -0.28    0.49
   0 -10 -12    0.52    0.46
   0 -10 -13    1.98    0.83
   0 -10 -14    0.42    0.55
   0 -11   7    0.46    0.40
   0 -11   6   -0.18    0.31
   0 -11   5    2.08    0.62
   0 -11   5    0.97    0.56
   0 -11   4    0.15    0.43
   0 -11   4   -0.42    0.45
   0 -11   3   41.49    4.08
   0 -11   3   27.82    4.03
   0 -11   2    0.17    0.39
   0 -11   2   -0.27    0.41
   0 -11   1    3.72    1.13
   0 -11   1    3.08    0.88
   0 -11   0   -0.30    0.58
   0 -11   0    0.69    0.57
   0 -11  -1    0.31    0.47
   0 -11  -1    0.35    0.40
   0 -11  -2    0.95    0.74
   0 -11  -2    1.72    0.62
   0 -11  -3    0.32    0.50
   0 -11  -3    2.50    0.72
   0 -11  -3    1.95    0.97
   0 -11  -4    0.98    0.76
   0 -11  -4    1.56    0.84
   0 -11  -5    0.65    0.63
   0 -11  -5   -0.38    0.58
   0 -11  -6    2.56    1.00
   0 -11  -6    3.36    1.21
   0 -11  -7   -0.31    0.47
   0 -11  -7    1.07    0.69
   0 -11  -8    4.71    1.20
   0 -11  -8    3.02    1.12
   0 -11  -9    0.27    0.48
   0 -11  -9    0.31    0.54
   0 -11 -10   11.55    2.19
   0 -11 -11   -0.25    0.54
   0 -11 -12    4.76    1.25
   0 -11 -13   -0.18    0.31
   0 -12   3    0.79    0.39
   0 -12   2    3.34    0.75
   0 -12   1    3.82    0.79
   0 -12   1    2.69    0.89
   0 -12   0    5.36    0.93
   0 -12   0    3.93    1.02
   0 -12   0    2.61    0.76
   0 -12  -1    0.23    0.40
   0 -12  -1    0.28    0.41
   0 -12  -2    4.68    1.21
   0 -12  -2    7.12    1.14
   0 -12  -3    0.71    0.55
   0 -12  -4    1.67    0.71
   0 -12  -6    2.25    0.91
   0 -12  -7    5.06    1.30
   0 -12  -8    0.25    0.43
   0 -12  -9   12.22    2.02
   0 -12 -10    0.19    0.42
  -1  12   9    0.30    0.23
   1 -12  -9    0.19    0.33
  -1  12   8    0.56    0.34
   1 -12  -8   -0.21    0.42
   1 -12  -7   -0.23    0.41
  -1  12   7   -0.12    0.26
   1 -12  -6    0.25    0.43
  -1  12   6   -0.13    0.30
   1 -12  -2    0.13    0.32
   1 -12  -1    0.13    0.35
   1 -12   0    0.52    0.47
   1 -12   1   -0.12    0.34
   1 -12   2   -0.12    0.31
   1 -12   3   -0.11    0.32
   1 -11 -12   -0.19    0.36
   1 -11 -11    0.22    0.33
   1 -11 -10   -0.25    0.44
   1 -11  -9    0.28    0.43
   1 -11  -8    1.53    0.77
  -1  11   7   -0.18    0.34
   1 -11  -7    0.33    0.40
   1 -11  -6    0.34    0.60
  -1  11   6    0.18    0.32
   1 -11  -5   -0.35    0.53
  -1  11   5    0.56    0.49
  -1  11   4   -0.19    0.37
   1 -11  -4    0.36    0.54
   1 -11  -3    0.16    0.45
   1 -11  -3    0.36    0.62
   1 -11  -2    0.17    0.44
   1 -11  -1   -0.17    0.39
   1 -11   0    0.34    0.44
   1 -11   1   -0.17    0.43
   1 -11   2   -0.16    0.37
   1 -11   3    0.31    0.41
   1 -11   4   -0.14    0.40
   1 -11   4   -0.20    0.53
   1 -11   5    0.13    0.32
   1 -11   5   -0.19    0.36
   1 -11   6    0.34    0.36
   1 -11   7   -0.15    0.34
   1 -10 -14   -0.18    0.35
  -1  10  13   -0.12    0.21
   1 -10 -13   -0.22    0.38
  -1  10  12    0.14    0.27
   1 -10 -12    0.26    0.50
   1 -10 -11   -0.29    0.44
   1 -10 -10    0.32    0.39
   1 -10  -9    1.36    0.80
   1 -10  -8   -0.36    0.63
   1 -10  -7   -0.37    0.66
   1 -10  -6    1.54    1.02
   1 -10  -5    2.76    1.12
  -1  10   4    0.22    0.38
   1 -10  -4    0.40    0.60
  -1  10   3   -0.22    0.38
   1 -10  -3    0.40    0.60
  -1  10   2    0.21    0.37
   1 -10  -2    1.18    0.77
   1 -10  -1    0.77    0.76
   1 -10   0    0.19    0.44
   1 -10   1   -0.19    0.44
   1 -10   2    0.19    0.47
   1 -10   3    0.19    0.49
   1 -10   3   -0.26    0.56
   1 -10   4    0.18    0.42
   1 -10   4   -0.26    0.55
   1 -10   5   -0.17    0.48
   1 -10   5   -0.25    0.48
   1 -10   6   -0.23    0.64
   1 -10   7    0.22    0.50
   1 -10   8    0.58    0.53
   1 -10   9    0.33    0.43
  -1   9  15   -0.11    0.17
  -1   9  14   -0.14    0.24
  -1   9  13   -0.16    0.35
  -1   9  12    0.18    0.32
  -1   9  11    1.38    0.56
  -1   9  10   -0.41    0.36
  -1   9   9    3.35    0.88
   1  -9  -6    3.06    1.19
  -1   9   5    0.64    0.46
   1  -9  -5    0.38    0.75
  -1   9   4    0.21    0.38
   1  -9  -4    0.38    0.58
  -1   9   3    0.44    0.47
   1  -9  -3   -0.38    0.47
  -1   9   2    0.23    0.39
   1  -9  -2    0.38    0.88
  -1   9   2    0.21    0.37
  -1   9   1    0.23    0.29
   1  -9  -1    0.38    0.47
  -1   9   1    0.21    0.37
  -1   9   0   -0.24    0.36
   1  -9   0   -0.26    0.46
   1  -9   0    0.38    0.74
  -1   9   0    0.21    0.40
  -1   9  -1    0.48    0.42
   1  -9   1    0.30    0.45
   1  -9   2    0.27    0.53
   1  -9   2    0.30    0.45
   1  -9   3   -0.20    0.39
   1  -9   3   -0.60    0.52
   1  -9   3   -0.56    0.60
   1  -9   4    0.20    0.56
   1  -9   4   -0.30    0.52
   1  -9   4   -0.28    0.61
   1  -9   5    0.28    0.50
   1  -9   5   -0.20    0.49
   1  -9   6   -0.28    0.60
   1  -9   7   -0.27    0.53
   1  -9   8   -0.26    0.59
   1  -9   9   -0.23    0.40
   1  -9  10    0.23    0.45
   1  -9  10   -0.20    0.49
  -1   8  16    0.36    0.26
  -1   8  15    0.29    0.40
  -1   8  14    0.17    0.36
  -1   8  13    0.19    0.33
  -1   8  12    0.40    0.47
  -1   8  11    0.21    0.32
  -1   8  10    3.00    0.84
  -1   8   9    1.27    0.57
  -1   8   8    1.24    0.62
  -1   8   8    2.17    0.71
   1  -8  -8    2.92    1.07
  -1   8   7    7.15    1.32
  -1   8   7    8.29    1.40
   1  -8  -7    6.07    1.59
   1  -8  -6   -0.35    0.30
  -1   8   6   -0.19    0.24
  -1   8   5    2.07    0.65
  -1   8   4    5.12    1.06
   1  -8  -4    5.35    1.46
  -1   8   3    0.77    0.38
   1  -8  -3   -0.33    0.50
  -1   8   2    0.40    0.46
   1  -8  -2    2.31    0.96
  -1   8   1   -0.41    0.44
  -1   8   1    0.19    0.29
   1  -8  -1    0.33    0.50
   1  -8   0    0.28    0.42
  -1   8   0    0.42    0.37
  -1   8   0    0.19    0.34
   1  -8   0   -0.34    0.51
   1  -8   1    0.84    0.60
  -1   8  -1    0.22    0.38
   1  -8   1   -0.24    0.47
  -1   8  -1    0.19    0.37
   1  -8   1    0.34    0.43
  -1   8  -2   -0.22    0.34
   1  -8   2   -0.51    0.50
   1  -8   2   -0.28    0.43
  -1   8  -3    0.22    0.34
   1  -8   3    0.58    0.51
   1  -8   3    0.53    0.57
   1  -8   4    0.30    0.45
   1  -8   4    0.56    0.73
   1  -8   5    0.40    0.49
   1  -8   5    0.74    0.48
   1  -8   5    0.58    0.62
   1  -8   5   -0.31    0.47
   1  -8   6   -0.30    0.64
   1  -8   7    1.21    0.76
   1  -8   8   -0.34    0.59
   1  -8   8   -0.60    0.69
   1  -8   9    0.66    0.70
   1  -8   9   -0.34    0.60
   1  -8   9    0.28    0.50
   1  -8  10    0.65    0.63
   1  -8  10    0.93    0.77
   1  -8  10    0.26    0.55
   1  -8  11    0.85    0.66
   1  -8  11    0.59    0.63
   1  -8  12   -0.25    0.48
   1  -8  12    0.51    0.63
   1  -8  13    0.42    0.45
  -1   7  17   -0.12    0.20
  -1   7  17    0.15    0.32
  -1   7  16    0.29    0.33
  -1   7  16   -0.18    0.39
  -1   7  15   -0.16    0.25
  -1   7  15   -0.21    0.44
  -1   7  14    0.22    0.39
   1  -7 -10    0.39    0.59
  -1   7  10   -0.28    0.42
   1  -7  -9    2.60    0.99
  -1   7   9    1.99    0.65
  -1   7   9    2.07    0.74
   1  -7  -8    0.43    0.38
   1  -7  -8    1.43    0.83
  -1   7   8    0.53    0.31
   1  -7  -7    0.83    0.63
  -1   7   7    0.68    0.39
   1  -7  -7    0.34    0.51
  -1   7   6    1.34    0.57
  -1   7   6    2.12    0.60
   1  -7  -6    3.09    1.03
   1  -7  -6    1.61    1.01
   1  -7  -5    0.58    0.57
  -1   7   5    0.96    0.45
   1  -7  -5    0.39    0.59
  -1   7   4    0.95    0.51
   1  -7  -4    1.94    0.74
  -1   7   3   11.69    1.72
   1  -7  -2    0.27    0.47
  -1   7   2   -0.17    0.38
   1  -7  -1    0.27    0.53
  -1   7   1   -0.17    0.21
   1  -7   0    0.48    0.57
   1  -7   0    1.70    0.79
  -1   7   0    2.35    0.67
  -1   7   0    1.25    0.51
   1  -7   1    0.25    0.37
  -1   7  -1   -0.34    0.39
   1  -7   1    0.60    0.69
  -1   7  -1    0.37    0.40
   1  -7   2    0.25    0.44
   1  -7   2   -0.31    0.47
  -1   7  -2    0.17    0.36
   1  -7   2    0.20    0.36
  -1   7  -2    0.19    0.29
   1  -7   3   -0.26    0.39
  -1   7  -3    0.40    0.39
   1  -7   4    0.27    0.53
  -1   7  -4    0.20    0.36
  -1   7  -5   -0.21    0.31
   1  -7   5    0.82    0.67
   1  -7   5   -0.29    0.51
   1  -7   6    3.39    1.10
   1  -7   6    3.48    1.10
   1  -7   6    5.00    1.44
   1  -7   7    6.07    1.45
   1  -7   7    6.02    1.56
   1  -7   8    9.30    1.83
   1  -7   8    6.66    1.82
   1  -7   9    0.92    0.76
   1  -7   9   -0.38    0.74
   1  -7  10    0.86    0.66
   1  -7  10   -0.38    0.57
   1  -7  11    1.80    0.90
   1  -7  11    1.44    1.00
   1  -7  12    0.98    0.90
   1  -7  12    0.67    0.59
   1  -7  13    0.28    0.60
   1  -7  13    0.29    0.51
   1  -7  14    0.24    0.47
  -1   6  18    0.15    0.32
  -1   6  17    0.53    0.35
  -1   6  17    0.95    0.50
  -1   6  16    0.22    0.38
  -1   6  15   -0.24    0.30
   1  -6 -14   -0.32    0.40
  -1   6  14   -0.25    0.48
   1  -6 -13   -0.33    0.41
  -1   6  13   -0.74    0.43
   1  -6 -12   -0.33    0.50
  -1   6  12    0.47    0.58
   1  -6 -11    5.19    1.29
  -1   6  11    2.64    0.88
   1  -6 -11    3.90    1.14
  -1   6  11    1.33    0.69
   1  -6 -10    4.07    1.17
  -1   6  10    2.72    0.88
   1  -6 -10    1.56    0.70
   1  -6  -9   -0.32    0.56
   1  -6  -9   -0.30    0.45
   1  -6  -8    2.78    0.95
   1  -6  -8    1.39    0.71
   1  -6  -7    0.35    0.43
   1  -6  -7   -0.30    0.36
   1  -6  -6    0.34    0.51
  -1   6   6    0.81    0.36
   1  -6  -6    0.86    0.66
   1  -6  -5    1.29    0.77
   1  -6  -5    2.31    0.77
  -1   6   5    2.49    0.64
  -1   6   4    0.78    0.39
   1  -6  -4    0.70    0.61
  -1   6   4    1.44    0.53
   1  -6  -4    1.23    0.66
  -1   6   3    0.26    0.23
   1  -6  -3    1.08    0.57
   1  -6  -3    0.29    0.36
  -1   6   2   -0.13    0.26
   1  -6  -1    6.07    1.44
  -1   6   1   12.22    1.52
   1  -6   0   10.50    1.81
  -1   6   0   10.14    1.52
   1  -6   1    4.91    1.17
  -1   6  -1    4.27    0.94
  -1   6  -1    7.51    1.11
   1  -6   1    3.92    1.02
   1  -6   2    1.32    0.77
  -1   6  -2    1.01    0.45
   1  -6   2    1.08    0.57
  -1   6  -2    0.80    0.45
   1  -6   3    1.13    0.64
  -1   6  -3    2.18    0.64
   1  -6   4    1.91    0.68
  -1   6  -4    1.57    0.57
  -1   6  -5    0.18    0.35
   1  -6   5   -0.28    0.89
   1  -6   5   -0.26    0.39
   1  -6   5   -0.20    0.42
   1  -6   6    8.37    1.60
   1  -6   6    9.11    1.81
   1  -6   6    5.95    1.35
   1  -6   6    6.91    1.39
   1  -6   7    8.53    1.66
   1  -6   7    9.99    1.85
   1  -6   7   10.37    2.07
   1  -6   8    7.91    1.54
   1  -6   8    7.22    1.56
   1  -6   8    7.12    1.85
   1  -6   9    6.75    1.45
   1  -6   9    5.97    1.75
   1  -6   9    4.38    1.28
   1  -6  10    0.82    1.01
   1  -6  11    0.41    0.80
   1  -6  12    0.39    0.75
   1  -6  13   -0.73    0.71
   1  -6  13   -0.35    0.61
   1  -6  14   -0.31    0.47
   1  -6  14   -0.29    0.57
   1  -6  15    0.25    0.48
  -1   5  18   -0.17    0.40
  -1   5  17   -0.21    0.46
  -1   5  16    0.48    0.42
   1  -5 -16   -0.30    0.45
  -1   5  15    1.29    0.60
   1  -5 -15    0.32    0.40
  -1   5  14    1.31    0.66
   1  -5 -14    1.66    0.83
  -1   5  13   -0.25    0.45
  -1   5  12    1.19    0.63
  -1   5  12    0.29    0.52
  -1   5  11    0.22    0.47
  -1   5  11   -0.28    0.34
  -1   5  10   -0.20    0.42
  -1   5   9    0.17    0.34
   1  -5  -8    4.56    1.15
   1  -5  -8    6.91    1.35
   1  -5  -7    0.95    0.59
   1  -5  -6   15.87    2.36
   1  -5  -5   37.62    4.48
   1  -5  -4   28.82    3.60
  -1   5   3   42.05    4.56
   1  -5  -3   43.09    4.90
  -1   5   2   64.72    6.87
   1  -5  -2   70.75    7.14
  -1   5   1   37.05    4.05
  -1   5   0   31.05    3.42
  -1   5  -1   15.91    1.99
   1  -5   2    3.81    0.78
  -1   5  -2    3.92    0.78
   1  -5   3    0.68    0.44
  -1   5  -3    0.14    0.24
   1  -5   4    3.10    0.81
  -1   5  -4    4.11    0.83
  -1   5  -5    2.66    0.65
   1  -5   5    3.53    1.11
   1  -5   5    1.91    0.72
   1  -5   5    2.83    0.88
   1  -5   6    9.71    2.02
   1  -5   6   10.88    1.74
   1  -5   6   11.09    1.90
   1  -5   7    4.01    1.00
   1  -5   7    4.16    1.48
   1  -5   8    1.98    0.91
   1  -5   8    1.77    1.04
   1  -5   9    7.66    1.89
   1  -5  10    9.40    1.81
   1  -5  10    8.90    2.07
   1  -5  11   -0.41    0.96
   1  -5  12    3.64    1.43
   1  -5  12    5.54    1.57
   1  -5  13    1.13    0.94
   1  -5  13    1.11    0.92
   1  -5  14    1.10    0.78
   1  -5  14    0.33    0.58
   1  -5  14   -0.35    0.61
   1  -5  15    0.27    0.67
   1  -5  15   -0.30    0.60
   1  -5  15   -0.31    0.66
   1  -5  16   -0.23    0.45
   1  -5  16   -0.25    0.55
  -1   4  18   -0.19    0.37
  -1   4  18   -0.23    0.35
  -1   4  17    0.22    0.39
   1  -4 -17   -0.28    0.42
  -1   4  17    0.27    0.41
  -1   4  16    1.25    0.65
  -1   4  16   -0.30    0.45
  -1   4  15    0.26    0.56
  -1   4  15    0.31    0.39
  -1   4  14    1.05    0.65
  -1   4  14    0.62    0.48
  -1   4  13    2.02    0.78
  -1   4  13    2.33    0.85
  -1   4  13    0.89    0.54
  -1   4  12    1.41    0.72
  -1   4  12    1.38    0.65
  -1   4  11    0.85    0.59
  -1   4  10    1.14    0.56
  -1   4   9   -0.17    0.29
  -1   4   8    0.44    0.36
   1  -4  -5    1.81    0.65
   1  -4  -4    0.15    0.29
   1  -4  -4    0.17    0.27
   1  -4  -3   16.20    1.86
   1  -4  -3   15.35    2.07
   1  -4  -2    0.17    0.28
  -1   4   2    0.32    0.25
   1  -4  -2    0.13    0.31
  -1   4   1   19.98    2.34
   1  -4  -1   24.07    2.57
   1  -4  -1   20.11    2.38
  -1   4   0   58.45    5.98
  -1   4  -1   23.77    2.85
   1  -4   1   28.17    2.81
  -1   4  -2   33.40    3.48
   1  -4   2   30.58    3.38
  -1   4  -3    2.52    0.54
   1  -4   3    1.74    0.48
   1  -4   3    1.66    0.55
  -1   4  -4    0.33    0.29
   1  -4   4    0.34    0.34
   1  -4   4    0.25    0.36
  -1   4  -5    1.91    0.52
   1  -4   5    1.41    0.58
   1  -4   6   35.34    3.96
   1  -4   6   32.35    4.11
   1  -4   6   29.29    3.66
   1  -4   7   30.68    4.19
   1  -4   7   32.53    3.76
   1  -4   8   14.97    2.57
   1  -4   8   15.32    2.11
  -1   4  -8   12.74    1.98
   1  -4   9    1.51    0.81
   1  -4   9    2.38    1.16
   1  -4  10    0.67    0.72
   1  -4  10    1.46    0.91
   1  -4  11    7.45    1.54
   1  -4  11    5.32    1.63
   1  -4  11    5.50    1.55
   1  -4  12    4.22    1.39
   1  -4  12    1.17    0.98
   1  -4  13   -0.37    0.72
   1  -4  13   -0.40    0.94
   1  -4  14   -0.34    0.66
   1  -4  14    0.80    0.85
   1  -4  15   -0.33    0.65
   1  -4  15    0.74    0.80
   1  -4  16   -0.65    0.63
   1  -4  17    0.26    0.50
  -1   3  18    0.19    0.41
   1  -3 -18   -0.23    0.44
  -1   3  18   -0.25    0.44
  -1   3  17   -0.29    0.51
  -1   3  17    0.23    0.44
  -1   3  16    0.32    0.55
  -1   3  16   -0.25    0.37
  -1   3  15   -0.33    0.49
  -1   3  15    0.26    0.50
  -1   3  14    6.42    1.54
  -1   3  14    5.59    1.32
  -1   3  13    1.22    0.78
  -1   3  13    3.16    0.92
  -1   3  12    2.25    0.90
  -1   3  12    2.94    0.91
   1  -3 -12    5.06    1.20
  -1   3  11   -0.25    0.50
  -1   3  11   -0.20    0.40
   1  -3 -11   -0.27    0.23
  -1   3  10    0.23    0.48
  -1   3  10    0.55    0.45
   1  -3 -10    0.24    0.36
  -1   3   9    4.02    0.83
   1  -3  -9    5.82    1.12
  -1   3   8    3.37    0.85
   1  -3  -8    6.62    1.14
   1  -3  -7    0.32    0.32
   1  -3  -6    2.13    0.60
   1  -3  -4   45.58    4.71
   1  -3  -3  156.00   15.87
   1  -3  -3  170.33   16.03
   1  -3  -2  116.16   12.12
   1  -3  -2  132.80   12.28
   1  -3  -1  132.45   13.73
   1  -3  -1  138.66   13.86
  -1   3   1  145.52   13.66
  -1   3   0  131.14   15.02
  -1   3   0  175.99   15.11
   1  -3   0  164.87   15.15
   1  -3   0  162.67   15.25
   1  -3   0  150.44   15.03
  -1   3  -1   43.81    4.09
   1  -3   1   37.34    4.05
   1  -3   1   37.24    4.09
   1  -3   2   12.88    1.55
  -1   3  -2   13.67    1.57
   1  -3   3    0.51    0.28
  -1   3  -3    0.55    0.27
   1  -3   4    0.49    0.30
  -1   3  -4    0.77    0.28
  -1   3  -4    0.43    0.29
   1  -3   4    0.70    0.42
  -1   3  -5    2.56    0.56
   1  -3   5    3.76    0.72
   1  -3   5    3.86    0.78
   1  -3   6    0.13    0.31
   1  -3   6    0.54    0.39
   1  -3   7    0.42    0.34
   1  -3   7    0.31    0.40
   1  -3   8    0.16    0.39
  -1   3  -8    0.16    0.28
   1  -3   8   -0.52    0.78
   1  -3   8    0.52    0.72
  -1   3  -9    1.11    0.50
   1  -3   9    1.18    0.82
   1  -3   9    1.43    0.87
   1  -3  10    2.00    0.90
   1  -3  10    2.78    1.07
   1  -3  11    1.46    0.94
   1  -3  11    6.22    1.45
   1  -3  12   -0.28    0.55
  -1   3 -12    0.32    0.56
   1  -3  12    0.78    0.76
   1  -3  12   -0.34    0.78
   1  -3  13    3.72    1.44
   1  -3  14    1.24    0.96
   1  -3  15    0.80    0.70
   1  -3  16   -0.36    0.71
   1  -3  17   -0.31    0.60
   1  -3  18    0.46    0.54
  -1   2  18    0.27    0.62
  -1   2  17    0.92    0.61
  -1   2  16    2.62    0.96
  -1   2  16    0.98    0.58
  -1   2  15    1.33    0.74
  -1   2  15    3.26    0.92
  -1   2  14   -0.33    0.49
  -1   2  14   -0.25    0.48
  -1   2  13    0.31    0.55
  -1   2  13    1.40    0.62
   1  -2 -13    1.00    0.66
  -1   2  12    1.15    0.66
  -1   2  12    0.22    0.38
   1  -2 -12    0.30    0.37
  -1   2  11    0.78    0.62
  -1   2  11    1.98    0.71
   1  -2 -11    2.65    0.85
  -1   2  10    0.23    0.41
  -1   2  10    0.35    0.35
   1  -2 -10   -0.23    0.35
  -1   2   9    4.72    1.11
  -1   2   9    5.17    0.99
   1  -2  -9    5.56    1.12
   1  -2  -8    8.82    1.43
   1  -2  -7    1.89    0.62
   1  -2  -6   38.43    4.22
   1  -2  -5   -0.11    0.25
  -1   2   4    3.45    0.59
   1  -2  -4    3.43    0.67
  -1   2   3    3.64    0.65
   1  -2  -3    5.29    0.75
  -1   2   2    0.05    0.18
   1  -2  -1    0.71    0.26
   1  -2  -1    0.31    0.23
  -1   2   1    0.71    0.19
  -1   2   0    0.64    0.21
   1  -2   0    0.79    0.30
  -1   2   0    0.60    0.19
   1  -2   0    0.80    0.27
  -1   2  -1    8.75    1.02
   1  -2   1   10.47    1.16
  -1   2  -1   10.25    1.13
   1  -2   2   14.93    1.64
  -1   2  -2   13.10    1.55
   1  -2   2   13.80    1.54
  -1   2  -3   10.33    1.19
  -1   2  -3   10.40    1.21
   1  -2   3    9.37    1.30
  -1   2  -4   -0.06    0.14
   1  -2   4   -0.09    0.30
  -1   2  -4    0.07    0.19
  -1   2  -5    8.36    1.12
   1  -2   5   10.49    1.26
   1  -2   5    9.37    1.33
   1  -2   6    0.60    0.37
   1  -2   6    0.61    0.46
   1  -2   7    3.55    0.76
  -1   2  -7    3.84    0.79
   1  -2   7    5.48    0.97
   1  -2   8    1.30    0.46
   1  -2   8    0.77    0.49
  -1   2  -8    1.06    0.43
   1  -2   9    0.15    0.29
  -1   2  -9    0.36    0.31
   1  -2   9   -0.28    0.83
   1  -2   9    0.70    0.64
  -1   2 -10    0.21    0.36
   1  -2  10    1.24    0.76
   1  -2  10   -0.51    0.86
   1  -2  11    2.05    1.09
  -1   2 -11    1.91    0.74
   1  -2  12    7.44    1.81
  -1   2 -12    7.65    1.61
   1  -2  13   -0.39    0.84
  -1   2 -13   -0.33    0.41
   1  -2  14    5.65    1.55
   1  -2  15    0.40    0.85
   1  -2  16   -0.38    0.73
   1  -2  17   -0.65    0.70
   1  -2  18    0.26    0.61
  -1   1  18   -0.28    0.55
  -1   1  17    0.96    0.69
  -1   1  16    2.05    0.92
  -1   1  15   -0.35    0.43
  -1   1  14    5.07    1.38
  -1   1  13    1.60    0.80
  -1   1  13    0.46    0.50
   1  -1 -13    1.39    0.68
  -1   1  12    1.78    0.88
  -1   1  12    1.07    0.62
  -1   1  11   -0.27    0.58
  -1   1  11    0.19    0.38
   1  -1 -11    0.27    0.58
  -1   1  10    0.24    0.42
  -1   1  10    0.17    0.30
   1  -1 -10   -0.23    0.35
  -1   1   9    6.67    1.44
  -1   1   9    8.67    1.38
   1  -1  -9   10.83    1.61
   1  -1  -8    1.32    0.55
   1  -1  -7    2.89    0.71
  -1   1   6    4.46    0.79
   1  -1  -6    6.52    0.96
  -1   1   5    1.31    0.35
   1  -1  -5    2.16    0.50
  -1   1   4    0.80    0.28
   1  -1  -4    0.87    0.27
   1  -1  -4    0.54    0.30
  -1   1   3    9.14    1.11
  -1   1   3    9.18    1.02
   1  -1  -3    9.94    1.16
  -1   1   2    5.35    0.66
   1  -1  -2    4.55    0.63
  -1   1   2    4.21    0.52
  -1   1   1    0.16    0.17
  -1   1   1    0.25    0.20
  -1   1   0    0.13    0.11
   1  -1   0    0.10    0.12
  -1   1   0   -0.02    0.08
   1  -1   1    0.17    0.14
  -1   1  -1    0.28    0.12
  -1   1  -1    0.22    0.11
  -1   1  -2    1.09    0.23
   1  -1   2    0.77    0.21
  -1   1  -2    0.67    0.17
  -1   1  -2    1.30    0.25
  -1   1  -3    0.20    0.16
  -1   1  -3    0.15    0.10
   1  -1   3    0.24    0.09
  -1   1  -4    0.10    0.13
  -1   1  -5    0.41    0.18
   1  -1   5    0.47    0.25
   1  -1   5    0.77    0.37
  -1   1  -5    0.46    0.27
   1  -1   6    0.73    0.32
  -1   1  -6    1.38    0.34
   1  -1   6    0.87    0.42
  -1   1  -6    1.06    0.37
   1  -1   7    5.74    0.87
  -1   1  -7    5.95    0.95
   1  -1   7    4.43    0.93
   1  -1   8   -0.11    0.29
   1  -1   8   -0.13    0.38
  -1   1  -8   -0.14    0.28
  -1   1  -9    3.89    0.86
  -1   1  -9    3.08    0.81
   1  -1   9    2.98    0.76
   1  -1   9    3.42    1.17
  -1   1 -10   -0.19    0.24
  -1   1 -10    0.20    0.30
  -1   1 -10   -0.22    0.33
   1  -1  10   -0.52    0.56
   1  -1  10   -0.28    0.76
  -1   1 -11    3.08    0.84
   1  -1  11    2.91    1.06
   1  -1  11    3.05    1.10
  -1   1 -11    3.32    0.91
   1  -1  12    2.56    1.05
   1  -1  12    3.02    1.06
  -1   1 -12    0.58    0.58
   1  -1  13    4.13    1.27
   1  -1  13    4.64    1.45
  -1   1 -13    4.17    1.16
   1  -1  14    3.96    1.29
   1  -1  14    4.84    1.40
   1  -1  15   -0.36    0.45
   1  -1  15   -0.38    0.80
   1  -1  16    1.04    0.80
   1  -1  16   -0.72    0.71
   1  -1  17   -0.65    0.57
   1  -1  18   -0.54    0.58
  -1   0  18   -0.28    0.35
  -1   0  17   -0.34    0.59
  -1   0  16    0.36    0.45
  -1   0  15    0.37    0.64
  -1   0  15    0.34    0.52
  -1   0  14    2.16    0.90
  -1   0  14    1.37    0.81
  -1   0  13    2.04    0.94
  -1   0  13    3.95    1.12
   1   0 -13    5.02    1.36
  -1   0  12    2.20    0.85
  -1   0  12    2.41    0.94
   1   0 -12    2.61    0.93
  -1   0  11    1.99    0.83
  -1   0  11    2.73    0.96
   1   0 -11    3.46    1.04
  -1   0  10    6.89    1.47
  -1   0  10    5.86    1.40
   1   0 -10   10.58    1.65
  -1   0   9    5.66    1.35
  -1   0   9    6.91    1.43
   1   0  -8    1.90    0.66
   1   0  -7    1.84    0.58
   1   0  -6   -0.11    0.20
  -1   0   6   -0.15    0.26
  -1   0   5    0.07    0.19
  -1   0   4    1.49    0.36
  -1   0   3   10.92    1.07
   1   0  -3    7.98    0.91
  -1   0   2    2.85    0.43
  -1   0   2    2.49    0.42
  -1   0   1    1.10    0.21
  -1   0   1    1.14    0.25
  -1   0   1    1.22    0.25
  -1   0   0    1.98    0.29
  -1   0   0    1.66    0.21
  -1   0   0    2.39    0.24
  -1   0   0    1.60    0.29
  -1   0  -1    0.80    0.20
  -1   0  -1    1.80    0.21
  -1   0  -2    3.52    0.42
  -1   0  -2    2.59    0.40
  -1   0  -2    3.46    0.42
  -1   0  -3    1.37    0.25
   1   0   3    1.37    0.20
  -1   0  -3    1.74    0.32
  -1   0  -3    2.10    0.30
  -1   0  -4    2.77    0.46
  -1   0  -4    2.65    0.42
   1   0   5    0.68    0.28
  -1   0  -5    0.57    0.26
   1   0   5    0.95    0.30
  -1   0  -5    0.82    0.23
  -1   0  -5    1.20    0.25
   1   0   6    0.07    0.22
  -1   0  -6    0.36    0.21
   1   0   6    0.56    0.35
   1   0   6    0.07    0.19
  -1   0  -7    1.44    0.43
   1   0   7    1.32    0.45
  -1   0  -7    1.27    0.40
   1   0   7    0.47    0.30
   1   0   8    0.22    0.40
  -1   0  -8    1.32    0.44
  -1   0  -8    0.99    0.41
   1   0   8    0.46    0.30
  -1   0  -9    0.78    0.44
  -1   0  -9    0.85    0.45
  -1   0 -10    1.98    0.65
  -1   0 -10    2.43    0.76
   1   0  10    2.49    0.85
   1   0  10    3.37    1.10
  -1   0 -11    0.21    0.32
  -1   0 -11    0.24    0.36
   1   0  11    0.28    0.49
   1   0  11   -0.27    0.84
  -1   0 -12   -0.24    0.29
   1   0  12   -0.31    0.54
   1   0  12    0.89    0.78
  -1   0 -12    0.82    0.48
   1   0  13    3.01    1.09
   1   0  13    3.23    1.09
  -1   0 -13    2.46    0.89
   1   0  14   -0.35    0.69
   1   0  14    0.34    0.72
  -1   0 -14   -0.33    0.58
   1   0  15   -0.72    0.63
   1   0  15    0.69    0.74
   1   0  16   -0.35    0.44
   1   0  16   -0.34    0.59
   1   0  17    0.33    0.49
   1   0  17   -0.31    0.54
   1   0  18   -0.28    0.55
   1   0  19    0.22    0.38
  -1  -1  17   -0.61    0.54
  -1  -1  16    0.38    0.57
  -1  -1  16    0.35    0.60
  -1  -1  15   -0.39    0.59
  -1  -1  15    1.10    0.71
  -1  -1  14    0.76    0.67
  -1  -1  14   -0.37    0.72
  -1  -1  13    0.72    0.63
  -1  -1  13    0.72    0.63
   1   1 -13    0.36    0.55
  -1  -1  12   -0.33    0.50
  -1  -1  12   -0.33    0.58
   1   1 -12   -0.34    0.51
  -1  -1  11    1.20    0.65
  -1  -1  11    1.52    0.80
   1   1 -11    0.91    0.54
  -1  -1  10    1.06    0.74
  -1  -1  10    1.10    0.73
   1   1 -10    0.80    0.53
  -1  -1   9   -0.23    0.35
  -1  -1   9    0.25    0.48
   1   1  -9    0.23    0.39
  -1  -1   8   11.65    1.62
  -1  -1   7   16.98    2.10
  -1  -1   5    1.03    0.28
   1   1  -4    5.10    0.70
  -1  -1   4    5.60    0.78
  -1  -1   4    6.19    0.73
  -1  -1   3   13.39    1.38
   1   1  -3   10.35    1.19
  -1  -1   3   10.97    1.24
  -1  -1   3   10.70    1.22
  -1  -1   2   50.66    4.99
  -1  -1   2   46.30    5.00
   1   1  -2   46.50    4.90
  -1  -1   2   60.99    5.03
  -1  -1   1    0.06    0.10
  -1  -1   1    0.42    0.19
   1   1  -1    0.16    0.08
  -1  -1   1    0.21    0.10
  -1  -1   1    0.37    0.13
  -1  -1   0    0.02    0.09
  -1  -1   0    0.28    0.15
  -1  -1   0    0.16    0.09
  -1  -1   0    0.14    0.07
  -1  -1   0    0.45    0.12
  -1  -1  -1    0.27    0.11
  -1  -1  -1    0.20    0.12
  -1  -1  -1    0.44    0.12
  -1  -1  -1    0.23    0.08
  -1  -1  -1    0.16    0.11
  -1  -1  -2    0.20    0.13
  -1  -1  -2    0.09    0.11
  -1  -1  -2    0.21    0.07
  -1  -1  -3    0.14    0.16
  -1  -1  -3    0.26    0.15
  -1  -1  -3    0.26    0.15
  -1  -1  -4    7.82    0.92
   1   1   4    5.94    0.77
  -1  -1  -4    7.72    0.83
  -1  -1  -5    0.71    0.29
   1   1   5    0.73    0.32
  -1  -1  -5    0.86    0.24
   1   1   5    0.38    0.19
  -1  -1  -6    2.03    0.48
   1   1   6    1.29    0.40
  -1  -1  -6    1.79    0.36
  -1  -1  -7   -0.12    0.29
   1   1   7    0.09    0.32
  -1  -1  -7    0.07    0.20
  -1  -1  -8    1.82    0.56
   1   1   8    2.67    0.63
  -1  -1  -9   18.81    2.43
  -1  -1 -10    0.18    0.34
  -1  -1 -10    0.20    0.30
   1   1  10    0.47    0.51
   1   1  10    0.21    0.62
  -1  -1 -11    0.41    0.36
  -1  -1 -11    0.23    0.28
   1   1  11   -0.48    0.76
   1   1  11    0.79    0.46
  -1  -1 -12    0.26    0.40
   1   1  12    0.29    0.57
   1   1  12    0.27    0.53
   1   1  13   -0.32    0.56
   1   1  13    0.22    0.47
  -1  -1 -13   -0.30    0.52
   1   1  14    0.34    0.52
   1   1  14    2.56    0.80
  -1  -1 -14    1.95    0.81
   1   1  15    0.35    0.74
   1   1  16    0.69    0.67
   1   1  17   -0.32    0.56
   1   1  18   -0.29    0.35
   1   1  19    0.47    0.46
  -1  -2  17    0.31    0.47
  -1  -2  16   -0.36    0.63
  -1  -2  15    0.78    0.68
  -1  -2  14   -0.40    0.78
  -1  -2  13    0.79    0.77
  -1  -2  12   14.59    2.79
   1   2 -12   18.79    2.83
  -1  -2  11   11.41    2.21
   1   2 -11   12.56    2.22
  -1  -2  10    3.45    1.14
  -1  -2   9   10.90    2.02
  -1  -2   9   13.47    1.88
  -1  -2   8    0.20    0.47
  -1  -2   8   -0.25    0.61
  -1  -2   8    0.66    0.41
  -1  -2   7    0.74    0.45
  -1  -2   6   31.50    3.55
  -1  -2   5   -0.07    0.14
  -1  -2   4    0.29    0.18
  -1  -2   3    0.16    0.28
   1   2  -3    0.13    0.13
  -1  -2   3    0.20    0.18
  -1  -2   2    5.43    0.76
   1   2  -2    3.96    0.58
  -1  -2   2    4.78    0.65
  -1  -2   2    5.01    0.64
   1   2  -1    0.09    0.12
  -1  -2   1    0.11    0.24
  -1  -2   1    0.06    0.07
  -1  -2   1    0.13    0.17
  -1  -2   1    0.19    0.13
   1   2   0    0.06    0.10
  -1  -2   0   -0.05    0.18
  -1  -2   0   -0.02    0.09
  -1  -2   0    0.09    0.12
  -1  -2  -1    2.92    0.51
  -1  -2  -1    3.24    0.47
  -1  -2  -1    3.51    0.43
  -1  -2  -1    3.76    0.45
  -1  -2  -1    2.40    0.44
  -1  -2  -2    6.36    0.85
  -1  -2  -2    7.73    0.80
  -1  -2  -2    8.29    0.77
  -1  -2  -3   27.96    2.92
  -1  -2  -3   28.08    2.89
  -1  -2  -4   22.68    2.57
  -1  -2  -4   23.19    2.45
  -1  -2  -4   23.61    2.48
  -1  -2  -5    5.86    0.91
   1   2   5    6.44    0.85
  -1  -2  -5    5.63    0.78
  -1  -2  -5    4.79    0.77
  -1  -2  -6    0.65    0.37
   1   2   6    1.94    0.48
  -1  -2  -6    2.32    0.43
  -1  -2  -6    2.04    0.44
  -1  -2  -7    9.57    1.40
   1   2   7   11.48    1.41
  -1  -2  -7    9.26    1.27
  -1  -2  -7    9.97    1.27
  -1  -2  -8    6.43    1.14
   1   2   8    7.20    1.13
  -1  -2  -8    6.80    1.01
  -1  -2  -9   10.58    1.64
   1   2   9   10.84    1.58
   1   2  10   26.60    3.54
   1   2  10   34.50    3.42
  -1  -2 -10   31.93    3.56
   1   2  11    5.68    1.37
  -1  -2 -11    8.72    1.48
   1   2  12   11.42    2.23
  -1  -2 -12   17.69    2.39
   1   2  13    4.64    1.31
   1   2  13    5.21    1.19
  -1  -2 -13    5.82    1.34
   1   2  14    0.65    0.50
   1   2  14    0.95    0.56
  -1  -2 -14    0.95    0.62
   1   2  15    2.44    0.83
   1   2  15    2.35    1.00
   1   2  16   -0.24    0.47
   1   2  16    0.33    0.50
   1   2  17   -0.23    0.40
   1   2  17   -0.31    0.47
   1   2  18    0.56    0.49
   1   2  19    0.70    0.50
  -1  -3  17    0.30    0.69
  -1  -3  16    0.37    0.64
  -1  -3  15    0.41    0.71
  -1  -3  14    0.43    0.75
  -1  -3  13   -0.43    0.53
  -1  -3  12    0.29    0.44
  -1  -3  12    0.41    0.81
   1   3 -12   -0.34    0.30
  -1  -3  11    2.96    1.13
  -1  -3  11    5.76    1.57
   1   3 -11    7.33    1.49
  -1  -3  10   -0.28    0.65
  -1  -3  10   -0.69    0.80
  -1  -3  10   -0.48    0.42
  -1  -3   9    2.40    0.94
  -1  -3   9    3.70    1.08
  -1  -3   9    2.81    0.83
  -1  -3   8   -0.99    0.53
  -1  -3   8    0.27    0.53
  -1  -3   8    0.20    0.42
  -1  -3   7   10.76    1.79
  -1  -3   7    6.97    1.59
  -1  -3   7   11.80    1.69
  -1  -3   6    2.85    0.79
  -1  -3   5    0.14    0.38
  -1  -3   5   -0.09    0.20
  -1  -3   4    0.24    0.25
  -1  -3   4    0.07    0.15
  -1  -3   3    0.40    0.31
  -1  -3   3    0.16    0.20
   1   3  -3   -0.18    0.12
  -1  -3   3   -0.07    0.17
  -1  -3   2   22.01    2.31
   1   3  -2   19.28    2.10
  -1  -3   2   18.21    2.17
  -1  -3   1   48.59    5.38
  -1  -3   1   59.71    5.49
   1   3  -1   53.44    5.35
  -1  -3   0   72.64    6.74
   1   3   0   62.67    6.63
  -1  -3  -1  111.46   10.95
  -1  -3  -1  111.31   11.12
  -1  -3  -2  200.73   18.54
  -1  -3  -2  227.01   18.86
   1   3   3  105.80   10.18
  -1  -3  -3  111.18   10.35
  -1  -3  -3   92.83   10.22
   1   3   4  106.19   10.32
  -1  -3  -4  101.36   10.41
   1   3   5   31.37    3.45
  -1  -3  -5   33.38    3.51
   1   3   6   12.91    1.68
  -1  -3  -6   14.15    1.72
   1   3   7    9.58    1.34
  -1  -3  -7    7.58    1.29
  -1  -3  -7    9.19    1.27
  -1  -3  -8    3.13    0.79
   1   3   8    4.41    0.85
  -1  -3  -8    2.51    0.67
  -1  -3  -9    4.46    1.22
   1   3   9    4.64    0.96
  -1  -3  -9    7.12    1.18
  -1  -3  -9    5.10    0.92
  -1  -3 -10   -0.23    0.77
   1   3  10    0.46    0.50
  -1  -3 -10   -0.23    0.81
  -1  -3 -10    0.42    0.37
   1   3  10    0.34    0.39
   1   3  11    0.26    0.64
  -1  -3 -11    0.50    0.58
   1   3  11    1.30    0.65
  -1  -3 -11    0.48    0.42
   1   3  12    2.55    1.05
  -1  -3 -12    1.91    0.86
   1   3  12    3.07    0.91
  -1  -3 -12    2.66    0.84
   1   3  13    0.30    0.60
   1   3  13    0.70    0.50
  -1  -3 -13    0.29    0.26
   1   3  14    0.32    0.63
   1   3  14    0.74    0.53
   1   3  15    0.33    0.64
   1   3  15    0.25    0.44
   1   3  16    0.96    0.64
   1   3  16    2.21    0.81
   1   3  17    2.69    0.91
   1   3  17    0.92    0.62
   1   3  18    0.27    0.40
   1   3  18    0.20    0.44
   1   3  19   -0.22    0.43
  -1  -3 -19   -0.23    0.40
   1   3  19    0.17    0.29
  -1  -4  16    0.34    0.66
  -1  -4  15   -0.40    0.78
  -1  -4  14   -0.43    0.75
  -1  -4  13    0.44    0.67
  -1  -4  13    0.65    0.70
  -1  -4  13   -0.36    0.71
  -1  -4  12    3.45    1.27
  -1  -4  12    1.89    0.97
  -1  -4  12    3.03    1.13
  -1  -4  11   -0.32    0.49
  -1  -4  11   -0.82    0.87
  -1  -4  11    0.34    0.66
  -1  -4  11   -0.38    0.57
  -1  -4  10    0.29    0.51
  -1  -4  10    1.13    0.74
  -1  -4  10    0.98    0.76
  -1  -4   9    0.26    0.40
  -1  -4   9    1.00    0.65
  -1  -4   9   -0.31    0.73
  -1  -4   8   -0.23    0.35
  -1  -4   8    0.29    0.44
  -1  -4   8   -0.30    0.68
  -1  -4   7    0.83    0.55
  -1  -4   7    0.83    0.87
  -1  -4   7    1.26    0.67
  -1  -4   6    8.62    1.53
  -1  -4   6    7.55    1.60
  -1  -4   6    7.47    1.31
  -1  -4   6    7.87    1.39
  -1  -4   5    0.48    0.51
  -1  -4   5    0.83    0.35
  -1  -4   4   -0.14    0.30
  -1  -4   4    0.11    0.17
  -1  -4   4    0.19    0.26
  -1  -4   3    0.24    0.30
  -1  -4   3    0.31    0.22
  -1  -4   3    0.26    0.24
   1   4  -2    6.00    0.80
  -1  -4   2    4.61    0.85
  -1  -4   2    4.32    0.76
  -1  -4   1   10.28    1.39
  -1  -4   1    9.92    1.31
   1   4  -1   10.82    1.31
  -1  -4   0   19.47    2.16
   1   4   0   17.12    2.02
  -1  -4  -1    8.54    1.16
   1   4   1   10.17    1.20
   1   4   2    0.78    0.30
  -1  -4  -2    0.13    0.29
   1   4   3   28.34    3.08
  -1  -4  -3   32.25    3.39
  -1  -4  -3   27.19    3.28
  -1  -4  -4    7.23    1.19
   1   4   4    5.92    0.93
  -1  -4  -4    6.28    1.12
  -1  -4  -5    4.68    0.94
   1   4   5    4.57    0.82
  -1  -4  -5    4.36    0.97
   1   4   6   36.55    4.14
  -1  -4  -6   40.90    4.37
   1   4   7    1.10    0.49
  -1  -4  -7    1.36    0.53
  -1  -4  -8    0.22    0.68
   1   4   8   -0.47    0.51
  -1  -4  -8    0.55    0.43
  -1  -4  -9    3.95    1.19
   1   4   9    4.63    0.99
  -1  -4  -9    2.20    1.01
  -1  -4  -9    3.11    0.87
  -1  -4 -10    1.73    0.86
  -1  -4 -10    1.34    0.90
   1   4  10    3.20    0.83
  -1  -4 -11    6.66    1.53
   1   4  11    7.94    1.47
   1   4  12   14.69    2.39
   1   4  12   16.09    2.27
  -1  -4 -12   13.01    2.37
   1   4  13    7.10    1.54
   1   4  13    7.10    1.41
  -1  -4 -13    5.89    1.64
   1   4  14    7.08    1.61
   1   4  14    6.69    1.41
   1   4  15    2.79    1.05
   1   4  15    2.76    0.92
   1   4  16    0.60    0.53
   1   4  16   -0.25    0.52
   1   4  17    0.56    0.49
   1   4  17   -0.23    0.49
   1   4  18    0.74    0.57
  -1  -4 -18    0.28    0.43
   1   4  18    0.40    0.47
   1   4  19    0.41    0.35
  -1  -4 -19   -0.22    0.39
   1   4  19   -0.17    0.29
  -1  -5  15   -0.34    0.59
  -1  -5  14    0.39    0.59
  -1  -5  14    1.00    0.72
  -1  -5  13    2.91    1.15
  -1  -5  13    0.38    0.66
  -1  -5  13    1.02    0.84
  -1  -5  12    0.42    0.74
  -1  -5  12   -0.36    0.71
  -1  -5  12    2.01    1.05
  -1  -5  11    2.46    1.09
  -1  -5  11    1.64    1.15
  -1  -5  11    1.86    0.99
  -1  -5  10    2.05    0.92
  -1  -5  10    2.31    1.03
  -1  -5  10    1.49    0.94
  -1  -5   9    1.30    0.75
  -1  -5   9    0.35    0.54
  -1  -5   9    0.36    0.71
  -1  -5   8   -0.28    0.49
  -1  -5   8    0.68    0.84
  -1  -5   7    1.22    0.65
  -1  -5   7    1.59    0.89
  -1  -5   7    1.69    0.75
  -1  -5   6   -0.15    0.22
  -1  -5   6   -0.28    0.42
  -1  -5   6    1.16    0.84
  -1  -5   6   -0.20    0.40
  -1  -5   6    0.22    0.42
  -1  -5   5   -0.25    0.44
  -1  -5   5    0.13    0.25
  -1  -5   5   -0.38    0.50
  -1  -5   5   -0.26    0.60
  -1  -5   5   -0.20    0.34
  -1  -5   4   -0.23    0.29
  -1  -5   4    0.12    0.24
  -1  -5   4    0.30    0.30
  -1  -5   4    1.14    0.60
  -1  -5   4    0.56    0.46
  -1  -5   4    0.17    0.39
  -1  -5   4    0.14    0.35
  -1  -5   3    7.70    1.20
  -1  -5   3    4.84    0.96
  -1  -5   3    6.77    1.03
  -1  -5   2    8.41    1.39
  -1  -5   2   10.25    1.35
   1   5  -1   12.62    1.74
  -1  -5   1   15.04    1.90
   1   5   0    2.34    0.54
   1   5   1   64.59    6.63
   1   5   2   68.78    7.02
  -1  -5  -3   76.43    8.16
  -1  -5  -4   83.38    7.36
   1   5   4   60.42    6.80
   1   5   5    3.13    0.79
  -1  -5  -5    8.10    1.35
   1   5   6   27.84    3.26
  -1  -5  -6   29.61    3.58
  -1  -5  -7   14.16    2.41
  -1  -5  -7   20.71    2.54
   1   5   7   17.31    2.23
  -1  -5  -7   14.27    2.36
  -1  -5  -7   18.77    2.47
  -1  -5  -8    0.75    0.73
  -1  -5  -8   -0.23    0.29
   1   5   8    0.17    0.51
  -1  -5  -8   -0.24    0.56
  -1  -5  -8   -0.24    0.37
  -1  -5  -9    0.55    0.68
  -1  -5  -9    0.51    0.39
   1   5   9   -0.19    0.46
  -1  -5  -9    0.26    0.45
  -1  -5 -10    4.83    1.32
   1   5  10    4.91    1.11
  -1  -5 -10    4.31    1.14
   1   5  11    0.39    0.49
  -1  -5 -11   -0.33    0.85
   1   5  11   -0.22    0.67
   1   5  12    0.22    0.42
  -1  -5 -12    0.70    0.68
   1   5  13    0.23    0.45
  -1  -5 -13    0.36    0.78
   1   5  14    0.48    0.52
  -1  -5 -15   -0.35    0.53
   1   5  15    0.49    0.47
  -1  -5 -16    0.34    0.51
   1   5  16   -0.24    0.51
  -1  -5 -17    3.43    1.13
   1   5  17    3.07    0.89
  -1  -5 -18   -0.27    0.33
   1   5  18    0.58    0.48
  -1  -5 -19    0.21    0.41
   1   5  19    0.16    0.31
  -1  -6  14    0.60    0.65
  -1  -6  13    0.36    0.70
  -1  -6  12    0.36    0.55
  -1  -6  12    1.18    0.69
  -1  -6  11    2.06    1.10
  -1  -6  11    2.69    1.23
  -1  -6  10    0.78    0.84
  -1  -6  10    1.25    0.96
  -1  -6   9    1.16    0.83
  -1  -6   9    0.40    0.61
  -1  -6   8    0.31    0.47
  -1  -6   8   -0.26    0.50
  -1  -6   8    0.37    0.65
  -1  -6   8    0.76    0.74
  -1  -6   7    1.48    0.74
  -1  -6   7    0.69    0.80
  -1  -6   7    0.35    0.62
  -1  -6   7    0.77    0.59
  -1  -6   6    4.84    0.98
  -1  -6   6    3.50    1.11
  -1  -6   6    5.90    1.45
  -1  -6   6    3.49    1.20
  -1  -6   6    2.24    1.07
  -1  -6   6    3.49    1.02
  -1  -6   5    1.80    0.57
  -1  -6   5    1.82    0.80
  -1  -6   5    1.07    0.51
  -1  -6   5    0.97    0.53
  -1  -6   5    1.43    0.83
  -1  -6   5    0.96    0.60
  -1  -6   4    1.24    0.51
  -1  -6   4    2.83    0.98
  -1  -6   4    1.90    0.61
  -1  -6   4    3.04    0.89
  -1  -6   4    2.52    0.70
  -1  -6   4    1.52    0.76
  -1  -6   4    2.07    0.81
  -1  -6   4    3.40    0.95
  -1  -6   3    0.39    0.45
  -1  -6   3    0.17    0.30
  -1  -6   3    0.24    0.37
  -1  -6   3    0.27    0.47
  -1  -6   3    0.30    0.37
  -1  -6   3    0.21    0.41
  -1  -6   2    3.66    0.88
  -1  -6   2    4.79    0.87
  -1  -6   2    5.88    1.30
  -1  -6   2    4.37    0.88
  -1  -6   2    3.82    1.06
  -1  -6   2    4.42    1.02
  -1  -6   1    6.92    1.46
  -1  -6   1    5.38    1.10
  -1  -6   1    7.53    1.56
  -1  -6   1    8.74    1.36
  -1  -6   0    0.23    0.41
  -1  -6   0    0.49    0.43
   1   6   0    0.87    0.40
   1   6   1   -0.12    0.26
  -1  -6  -1   -0.22    0.34
   1   6   2   -0.12    0.19
   1   6   3    0.37    0.29
  -1  -6  -3    0.23    0.44
  -1  -6  -4    0.68    0.49
  -1  -6  -4    0.28    0.54
  -1  -6  -4   -0.24    0.36
  -1  -6  -5    1.21    0.65
  -1  -6  -5    2.69    0.95
  -1  -6  -5    1.24    0.63
   1   6   6    6.31    1.18
  -1  -6  -6    9.74    1.75
  -1  -6  -6    8.90    1.63
  -1  -6  -6    5.50    1.49
  -1  -6  -7   -0.49    0.90
   1   6   7    0.16    0.39
  -1  -6  -7    0.28    0.43
  -1  -6  -7   -0.27    0.42
  -1  -6  -7    0.35    0.43
  -1  -6  -8    0.58    0.44
  -1  -6  -8    0.81    0.81
   1   6   8    0.71    0.52
  -1  -6  -8    1.15    0.62
  -1  -6  -9    3.35    0.98
  -1  -6  -9    0.89    0.80
   1   6   9    2.36    0.85
  -1  -6  -9    1.85    0.87
  -1  -6 -10    2.90    1.17
  -1  -6 -10    6.48    1.45
   1   6  10    5.60    1.17
  -1  -6 -10    4.84    1.36
  -1  -6 -10    2.81    1.18
  -1  -6 -11   -0.35    0.61
  -1  -6 -11    0.34    0.42
  -1  -6 -11   -0.34    0.42
   1   6  12   -0.41    0.40
  -1  -6 -12    0.37    0.86
  -1  -6 -12    0.35    0.44
  -1  -6 -12   -0.35    0.44
  -1  -6 -13    2.88    0.96
   1   6  13    1.09    0.59
  -1  -6 -14    2.16    0.83
   1   6  14    0.23    0.49
  -1  -6 -15    0.70    0.69
   1   6  15    1.81    0.69
  -1  -6 -16    1.96    0.82
   1   6  16    1.09    0.55
  -1  -6 -17    0.29    0.51
   1   6  17    0.20    0.30
  -1  -6 -18   -0.24    0.52
   1   6  18   -0.17    0.34
  -1  -7  13    0.60    0.58
  -1  -7  12   -0.35    0.68
  -1  -7  11    0.36    0.54
  -1  -7  11    0.75    0.81
  -1  -7  10    0.75    0.87
  -1  -7  10    1.58    0.92
  -1  -7   9    1.70    0.74
  -1  -7   9    2.00    1.05
  -1  -7   9    0.38    0.67
  -1  -7   8    0.87    0.67
  -1  -7   8   -0.37    0.65
  -1  -7   7    0.59    0.53
  -1  -7   7    1.79    0.94
  -1  -7   7    0.75    0.66
  -1  -7   7    0.88    0.68
  -1  -7   6    1.11    0.64
  -1  -7   6    0.36    0.45
  -1  -7   6    0.67    0.71
  -1  -7   6   -0.35    0.61
  -1  -7   6    1.15    0.71
  -1  -7   5    1.67    0.58
  -1  -7   5    0.26    0.51
  -1  -7   5    0.17    0.39
  -1  -7   5    1.03    0.60
  -1  -7   5    1.23    0.93
  -1  -7   5    0.65    0.81
  -1  -7   5    0.28    0.59
  -1  -7   4    1.35    0.61
  -1  -7   4    2.61    1.08
  -1  -7   4    1.38    0.59
  -1  -7   4    1.82    0.80
  -1  -7   4    2.10    0.65
  -1  -7   3   -0.22    0.38
  -1  -7   3    0.31    0.54
  -1  -7   3   -0.19    0.33
  -1  -7   3    0.24    0.56
  -1  -7   3    0.16    0.36
  -1  -7   2    1.25    0.53
  -1  -7   2    1.37    0.53
  -1  -7   2    2.40    0.92
  -1  -7   2    1.30    0.53
  -1  -7   2    2.00    0.81
  -1  -7   1    0.40    0.40
  -1  -7   1    0.60    0.39
  -1  -7   1    0.54    0.47
  -1  -7   1   -0.29    0.36
  -1  -7   1    0.82    0.59
  -1  -7   0   -0.28    0.35
  -1  -7   0    0.31    0.53
  -1  -7   0   -0.20    0.35
  -1  -7  -1    2.75    0.88
  -1  -7  -1    1.18    0.70
   1   7   1    1.68    0.53
  -1  -7  -2    0.58    0.57
   1   7   2    0.15    0.27
  -1  -7  -2    0.27    0.41
  -1  -7  -2    0.65    0.69
  -1  -7  -3    0.29    0.44
   1   7   3    0.31    0.36
  -1  -7  -3    1.33    0.65
  -1  -7  -3    0.28    0.42
   1   7   4    7.27    1.21
  -1  -7  -4    4.81    1.44
  -1  -7  -4    6.30    1.50
   1   7   5   -0.16    0.24
  -1  -7  -5    0.86    0.56
  -1  -7  -5   -0.36    0.55
  -1  -7  -5   -0.30    0.37
   1   7   6    0.49    0.32
  -1  -7  -6    0.59    0.63
  -1  -7  -6   -0.39    0.75
  -1  -7  -6    0.31    0.47
  -1  -7  -7    5.32    1.27
  -1  -7  -7    2.45    1.07
  -1  -7  -7    4.21    1.22
  -1  -7  -8   -0.33    0.50
  -1  -7  -8    0.34    0.41
  -1  -7  -8   -0.43    0.75
  -1  -7  -9    0.31    0.60
  -1  -7  -9   -0.36    0.44
  -1  -7  -9   -0.35    0.61
  -1  -7  -9   -0.44    0.55
  -1  -7 -10    0.33    0.64
  -1  -7 -10    0.38    0.47
  -1  -7 -10    0.72    0.63
  -1  -7 -10    0.45    0.88
  -1  -7 -11   -0.35    0.68
  -1  -7 -11    2.37    1.09
  -1  -7 -11    0.74    0.72
  -1  -7 -11    0.89    0.78
  -1  -7 -12    0.74    0.86
  -1  -7 -13    0.37    0.64
  -1  -7 -14    1.42    0.83
  -1  -7 -15    0.33    0.50
  -1  -7 -16    0.90    0.64
   1   7  16   -0.19    0.29
  -1  -7 -17    0.26    0.45
   1   7  17   -0.35    0.34
  -1  -7 -18    0.20    0.31
   1   7  18    0.15    0.29
  -1  -8  12   -0.26    0.56
  -1  -8  11    0.93    0.72
  -1  -8  10    0.69    0.60
  -1  -8   9   -0.34    0.78
  -1  -8   9    0.37    0.72
  -1  -8   9   -0.28    0.42
  -1  -8   8    0.38    0.74
  -1  -8   8    0.35    0.75
  -1  -8   8    0.89    0.69
  -1  -8   7    1.53    1.00
  -1  -8   7    0.35    0.52
  -1  -8   7   -0.30    0.59
  -1  -8   6   -0.38    0.73
  -1  -8   6   -0.30    0.70
  -1  -8   5    0.20    0.43
  -1  -8   5    0.73    0.71
  -1  -8   5    0.25    0.44
  -1  -8   5    0.29    0.63
  -1  -8   4   -0.36    0.54
  -1  -8   4    0.24    0.37
  -1  -8   4   -0.28    0.60
  -1  -8   4    0.19    0.41
  -1  -8   4   -0.20    0.51
  -1  -8   3    4.78    1.12
  -1  -8   3    2.53    0.85
  -1  -8   3    2.42    0.95
  -1  -8   3    1.86    0.85
  -1  -8   3    3.43    0.88
  -1  -8   2    0.78    0.56
  -1  -8   2    1.55    0.59
  -1  -8   2    0.68    0.60
  -1  -8   2    0.25    0.49
  -1  -8   2    1.11    0.63
  -1  -8   1    0.51    0.50
  -1  -8   1    2.32    0.75
  -1  -8   1    1.33    0.83
  -1  -8   1    0.21    0.38
  -1  -8   1    0.70    0.54
  -1  -8   0    0.34    0.42
  -1  -8   0    0.37    0.56
  -1  -8   0    1.02    0.47
  -1  -8   0   -0.33    0.50
  -1  -8   0   -0.25    0.43
  -1  -8  -1    0.16    0.35
  -1  -8  -1    0.19    0.34
  -1  -8  -1    0.33    0.50
  -1  -8  -1   -0.24    0.30
  -1  -8  -1    0.36    0.55
  -1  -8  -2    0.66    0.64
   1   8   2    0.19    0.28
  -1  -8  -2    1.79    0.94
   1   8   3    1.88    0.68
  -1  -8  -3    2.34    0.99
  -1  -8  -3    2.44    1.03
  -1  -8  -3    4.59    1.33
   1   8   4   -0.19    0.29
  -1  -8  -4   -0.34    0.42
  -1  -8  -4   -0.42    0.63
  -1  -8  -4    0.35    0.53
   1   8   5    0.39    0.34
  -1  -8  -5   -0.44    0.54
  -1  -8  -5   -0.35    0.53
   1   8   6    1.96    0.65
  -1  -8  -6    1.37    0.91
  -1  -8  -6    2.86    1.05
  -1  -8  -7    0.35    0.53
   1   8   7    0.40    0.39
  -1  -8  -7   -0.48    0.83
  -1  -8  -7    0.37    0.45
  -1  -8  -8    0.71    0.69
   1   8   8    0.20    0.31
  -1  -8  -8   -0.37    0.56
   1   8   9    0.42    0.31
  -1  -8  -9   -0.37    0.56
  -1  -8  -9   -0.50    0.61
  -1  -8  -9    0.38    0.57
   1   8  10   -0.21    0.32
  -1  -8 -10   -0.37    0.57
  -1  -8 -10   -0.38    0.58
  -1  -8 -10    0.49    0.61
  -1  -8 -11    1.14    0.74
  -1  -8 -11    0.48    0.59
  -1  -8 -12   -0.37    0.65
  -1  -8 -12   -0.45    0.79
  -1  -8 -13   -0.35    0.54
  -1  -8 -14    0.33    0.50
  -1  -8 -15    0.30    0.45
  -1  -8 -16    0.26    0.39
  -1  -8 -17   -0.21    0.37
   1   8  17   -0.12    0.21
  -1  -9  10    0.26    0.40
  -1  -9   9    0.48    0.59
  -1  -9   9    0.60    0.59
  -1  -9   8    0.26    0.46
  -1  -9   7   -0.28    0.60
  -1  -9   6    0.29    0.43
  -1  -9   5   -0.22    0.60
  -1  -9   5   -0.29    0.50
  -1  -9   4   -0.22    0.60
  -1  -9   4    0.36    0.44
  -1  -9   4   -0.29    0.56
  -1  -9   3    0.72    0.83
  -1  -9   3    0.63    0.49
  -1  -9   3   -0.28    0.59
  -1  -9   3   -0.21    0.52
  -1  -9   2    0.72    0.54
  -1  -9   2    0.27    0.46
  -1  -9   2   -0.20    0.54
  -1  -9   1   -0.29    0.44
  -1  -9   1   -0.36    0.55
  -1  -9   1    0.23    0.29
  -1  -9   1   -0.25    0.54
  -1  -9   1   -0.20    0.39
  -1  -9   0    0.38    0.38
  -1  -9   0    1.35    0.59
  -1  -9   0    0.37    0.56
  -1  -9   0    1.14    0.66
  -1  -9  -1   -0.18    0.45
  -1  -9  -1   -0.41    0.63
  -1  -9  -1   -0.21    0.32
  -1  -9  -1   -0.37    0.46
  -1  -9  -1    0.27    0.42
  -1  -9  -2    2.25    0.71
  -1  -9  -2    2.07    1.10
  -1  -9  -2    2.63    1.05
  -1  -9  -2    0.80    0.59
  -1  -9  -3    1.81    0.61
  -1  -9  -3    1.14    0.83
  -1  -9  -3    1.56    0.70
  -1  -9  -3    2.88    1.30
  -1  -9  -4    1.55    0.96
   1   9   4    1.09    0.61
  -1  -9  -4    1.63    1.01
  -1  -9  -5    1.17    0.85
   1   9   5    1.09    0.61
  -1  -9  -5    2.41    1.00
   1   9   6    0.22    0.33
  -1  -9  -6   -0.39    0.59
  -1  -9  -6    0.52    0.78
  -1  -9  -6    0.40    0.69
   1   9   7    0.88    0.47
  -1  -9  -7    0.39    0.60
  -1  -9  -7    0.53    0.81
  -1  -9  -7    1.18    0.84
  -1  -9  -8   -0.54    0.94
  -1  -9  -8    0.39    0.77
  -1  -9  -9    0.53    0.93
  -1  -9  -9    0.39    0.59
  -1  -9 -10    0.51    0.77
  -1  -9 -10   -0.38    0.47
  -1  -9 -11   -0.48    0.73
  -1  -9 -11    1.46    0.78
  -1  -9 -12    0.44    0.67
  -1  -9 -12    2.40    1.04
  -1  -9 -13    0.31    0.55
  -1  -9 -14    0.28    0.35
   1   9  15    0.13    0.23
  -1  -9 -15   -0.24    0.42
   1   9  16   -0.22    0.24
  -1  -9 -16   -0.20    0.35
  -1 -10   9    0.50    0.46
  -1 -10   8    1.00    0.56
  -1 -10   7    0.22    0.48
  -1 -10   6    0.24    0.52
  -1 -10   5    0.19    0.42
  -1 -10   5    0.51    0.59
  -1 -10   4    2.44    0.81
  -1 -10   4    1.30    0.77
  -1 -10   4    1.58    0.71
  -1 -10   3    0.20    0.50
  -1 -10   3    0.67    0.66
  -1 -10   3    0.20    0.39
  -1 -10   3    0.27    0.62
  -1 -10   2    0.20    0.47
  -1 -10   2   -0.21    0.45
  -1 -10   2   -0.26    0.46
  -1 -10   2   -0.35    0.61
  -1 -10   1    0.36    0.62
  -1 -10   1    0.20    0.43
  -1 -10   0    0.37    0.45
  -1 -10   0    0.39    0.53
  -1 -10  -1   -0.38    0.47
  -1 -10  -1    0.56    0.54
  -1 -10  -2    0.78    0.68
  -1 -10  -2    0.18    0.42
  -1 -10  -2    0.43    0.65
  -1 -10  -3    0.40    0.60
  -1 -10  -3   -0.17    0.43
  -1 -10  -4    0.43    0.65
  -1 -10  -4    0.80    0.61
  -1 -10  -5    0.42    0.52
  -1 -10  -5   -0.40    0.61
  -1 -10  -6   -0.41    0.51
  -1 -10  -6    0.40    0.69
  -1 -10  -7   -0.40    0.50
  -1 -10  -7   -0.39    0.68
  -1 -10  -8    0.39    0.59
  -1 -10  -8   -0.38    0.47
  -1 -10  -9    0.37    0.56
  -1 -10  -9   -0.36    0.78
  -1 -10 -10    0.35    0.76
  -1 -10 -10    0.34    0.74
  -1 -10 -11    0.33    0.76
  -1 -10 -11    0.96    0.79
  -1 -10 -12   -0.30    0.45
  -1 -10 -12    0.29    0.57
  -1 -10 -13    0.26    0.46
  -1 -10 -13   -0.26    0.45
  -1 -10 -14   -0.22    0.48
  -1 -10 -14   -0.22    0.47
  -1 -10 -15    0.18    0.27
  -1 -10 -15   -0.36    0.35
  -1 -11   6    0.71    0.44
  -1 -11   5    0.20    0.39
  -1 -11   4   -0.32    0.44
  -1 -11   4   -0.21    0.46
  -1 -11   3   -0.17    0.44
  -1 -11   3   -0.45    0.48
  -1 -11   2   -0.17    0.46
  -1 -11   2    0.30    0.45
  -1 -11   2    0.17    0.36
  -1 -11   1    0.53    0.49
  -1 -11   1   -0.36    0.41
  -1 -11   1   -0.31    0.47
  -1 -11   0    0.32    0.49
  -1 -11   0   -0.53    0.46
  -1 -11  -1   -0.34    0.51
  -1 -11  -1    0.70    0.51
  -1 -11  -2   -0.35    0.53
  -1 -11  -2    0.86    0.52
  -1 -11  -3   -0.36    0.54
  -1 -11  -3   -0.67    0.51
  -1 -11  -4   -0.36    0.54
  -1 -11  -4    0.40    0.60
  -1 -11  -5    0.36    0.63
  -1 -11  -5    0.39    0.59
  -1 -11  -6    0.35    0.61
  -1 -11  -6    0.38    0.58
  -1 -11  -7    0.68    0.66
  -1 -11  -7   -0.37    0.55
  -1 -11  -8   -0.32    0.63
  -1 -11  -8   -0.35    0.43
  -1 -11  -9    1.52    0.82
  -1 -11  -9    2.92    1.15
  -1 -11 -10    0.28    0.42
  -1 -11 -10   -0.30    0.58
  -1 -11 -11   -0.25    0.49
  -1 -11 -11    0.27    0.47
  -1 -11 -12   -0.22    0.38
  -1 -11 -12    0.47    0.50
  -1 -11 -13    0.18    0.32
  -1 -11 -13   -0.19    0.38
  -1 -12   2   -0.38    0.36
  -1 -12   1   -0.13    0.39
  -1 -12   1   -0.23    0.40
  -1 -12   1    0.12    0.24
  -1 -12   0    0.28    0.46
  -1 -12   0    0.24    0.42
  -1 -12   0   -0.13    0.33
  -1 -12  -1   -0.29    0.41
  -1 -12  -1   -0.28    0.33
  -1 -12  -1   -0.25    0.44
  -1 -12  -2   -0.26    0.32
  -1 -12  -2    0.14    0.33
  -1 -12  -3   -0.27    0.47
  -1 -12  -4   -0.27    0.47
  -1 -12  -5    0.27    0.40
  -1 -12  -6   -0.29    0.57
  -1 -12  -6   -0.26    0.39
  -1 -12  -7   -0.28    0.59
  -1 -12  -7   -0.25    0.38
  -1 -12  -8   -0.26    0.39
  -1 -12  -8    0.46    0.40
  -1 -12  -9   -0.24    0.46
  -1 -12  -9   -0.21    0.37
  -1 -12 -10    0.84    0.55
  -1 -12 -10    0.19    0.33
  -1 -13  -3    0.09    0.22
  -1 -13  -4   -0.09    0.22
  -2  12   8    0.10    0.20
  -2  12   7    1.77    0.47
  -2  12   6    1.42    0.46
  -2  12   5   13.24    1.74
  -2  12   4    0.50    0.33
  -2  12   3   22.72    2.69
   2 -12  -2    5.49    0.94
   2 -12  -1    9.86    1.41
   2 -12   0    1.17    0.46
   2 -12   1    0.23    0.34
   2 -12   2    0.42    0.35
   2 -12   3    0.48    0.35
  -2  11  11    3.17    0.64
  -2  11  10    2.44    0.62
  -2  11   9    0.97    0.41
  -2  11   8    0.61    0.38
   2 -11  -8    0.51    0.45
  -2  11   7    0.82    0.46
   2 -11  -7    0.27    0.54
  -2  11   6    0.17    0.34
   2 -11  -6   -0.29    0.56
  -2  11   5    6.03    1.16
   2 -11  -5    5.89    1.45
  -2  11   4   -0.18    0.35
   2 -11  -4    0.30    0.52
   2 -11  -3   60.27    5.82
  -2  11   3   46.79    5.78
   2 -11  -2   16.37    2.10
  -2  11   2   13.99    2.10
   2 -11  -1   45.02    4.82
  -2  11   1   41.17    4.81
   2 -11   0   46.83    4.79
  -2  11   0   38.78    4.71
   2 -11   1   11.45    1.70
   2 -11   2    9.22    1.43
   2 -11   3    2.44    0.68
   2 -11   4   15.66    1.77
   2 -11   4    8.87    1.69
   2 -11   5    5.36    1.06
   2 -11   6   13.91    1.93
  -2  10  13    0.81    0.35
  -2  10  12    0.74    0.38
   2 -10 -12    0.20    0.57
  -2  10  11    1.00    0.45
   2 -10 -11    1.21    0.64
  -2  10  10    0.64    0.40
   2 -10 -10    1.36    0.68
  -2  10   9    1.03    0.48
   2 -10  -9    0.30    0.52
   2 -10  -8    5.39    1.42
   2 -10  -7   12.23    2.25
   2 -10  -6   15.95    2.68
   2 -10  -5   18.58    2.92
  -2  10   5   18.27    2.53
   2 -10  -4   21.44    3.45
  -2  10   4   25.56    3.15
  -2  10   3    3.21    0.84
   2 -10  -3    2.07    0.99
   2 -10  -2    5.79    1.50
  -2  10   2    4.32    1.06
  -2  10   1   27.49    3.47
  -2  10   0   17.86    2.48
  -2  10  -1    2.42    0.78
   2 -10   2   35.36    3.90
  -2  10  -2   30.40    3.84
   2 -10   3   45.36    5.02
   2 -10   3   43.50    5.28
   2 -10   4   26.59    2.93
   2 -10   4   18.61    2.96
   2 -10   5   26.00    2.84
   2 -10   5   18.27    2.89
   2 -10   6    2.70    0.85
   2 -10   7    4.95    1.11
   2 -10   8    2.75    0.76
   2 -10   9    2.16    0.65
  -2   9  14    1.17    0.41
  -2   9  13    0.14    0.22
  -2   9  12    0.33    0.35
  -2   9  11    6.86    1.28
  -2   9  10    1.00    0.50
  -2   9   9    0.62    0.51
  -2   9   8    8.58    1.50
  -2   9   7   -0.21    0.36
   2  -9  -7    1.04    0.61
   2  -9  -6   79.28    8.98
   2  -9  -5    2.08    0.88
   2  -9  -4    4.82    1.42
   2  -9  -3   47.36    5.72
  -2   9   3   43.73    5.17
   2  -9  -2   19.16    3.22
  -2   9   2   25.50    3.02
  -2   9   2   20.86    2.88
  -2   9   1   23.99    2.93
   2  -9  -1   23.14    3.32
  -2   9   1   18.06    2.76
  -2   9   0    5.33    1.22
   2  -9   0    6.41    1.53
  -2   9   0    5.16    1.19
  -2   9  -1    8.10    1.49
  -2   9  -2    0.21    0.32
   2  -9   2   -0.28    0.54
  -2   9  -3    0.61    0.47
   2  -9   3   -0.29    0.43
   2  -9   4   48.00    6.05
   2  -9   4   55.74    5.86
   2  -9   5   12.79    2.18
   2  -9   5   13.53    1.96
   2  -9   6    0.28    0.48
   2  -9   7    0.53    0.62
   2  -9   8   23.33    3.17
   2  -9   9    2.22    0.80
   2  -9  10    6.77    1.31
  -2   8  15    0.12    0.22
  -2   8  14    0.89    0.42
  -2   8  13    1.21    0.55
  -2   8  12    3.46    0.89
  -2   8  11   21.75    2.88
  -2   8  10    3.66    0.99
  -2   8   9   63.28    6.96
  -2   8   8   28.73    3.56
  -2   8   7   39.41    4.86
   2  -8  -7   45.55    5.50
  -2   8   7   47.32    5.06
  -2   8   6   98.82   10.16
  -2   8   6   96.39   10.20
  -2   8   5   24.08    2.88
  -2   8   5   20.05    2.79
  -2   8   4    0.19    0.24
   2  -8  -4   -0.31    0.38
  -2   8   3  250.94   24.04
   2  -8  -3  227.55   24.38
  -2   8   2   10.23    1.57
   2  -8  -2    7.04    1.62
  -2   8   1    1.87    0.65
  -2   8   1    1.85    0.65
   2  -8  -1    1.85    0.83
  -2   8   0    6.42    1.28
   2  -8   0    5.93    1.46
  -2   8   0    7.95    1.39
  -2   8  -1    4.66    1.11
   2  -8   1    5.04    1.30
  -2   8  -1    6.33    1.20
  -2   8  -2    1.38    0.59
  -2   8  -2    1.89    0.68
  -2   8  -3    8.23    1.49
  -2   8  -3    7.44    1.40
  -2   8  -4   83.92    9.59
  -2   8  -4   97.57    9.59
   2  -8   5   45.44    5.31
  -2   8  -5   42.03    4.89
   2  -8   6   23.17    3.29
   2  -8   7    1.21    0.84
   2  -8   8    0.34    0.66
   2  -8   8    0.89    0.73
   2  -8   9    3.57    1.19
   2  -8   9    7.01    1.46
   2  -8  10    6.38    1.44
   2  -8  10    4.61    1.28
   2  -8  10    3.50    1.07
   2  -8  11    6.01    1.40
   2  -8  11    4.46    1.27
   2  -8  12   -0.23    0.46
   2  -8  12   -0.24    0.37
   2  -8  13    0.37    0.40
   2  -8  13    0.79    0.49
  -2   7  16   -0.12    0.21
  -2   7  16    0.16    0.31
  -2   7  15    0.45    0.39
  -2   7  15    0.58    0.53
  -2   7  14    0.17    0.37
  -2   7  14    1.53    0.64
  -2   7  13   10.42    1.68
  -2   7  12    0.20    0.31
  -2   7  11   10.02    1.69
  -2   7  10   47.86    5.43
  -2   7   9   47.25    5.36
  -2   7   9   40.37    5.47
   2  -7  -9   58.83    6.18
  -2   7   8   22.36    2.95
   2  -7  -8   25.61    3.56
  -2   7   7  105.13   11.37
  -2   7   7  112.10   11.33
   2  -7  -7  116.97   11.97
  -2   7   6   61.74    7.07
  -2   7   6   68.20    7.06
   2  -7  -6   71.69    7.64
  -2   7   5   51.54    6.11
  -2   7   5   61.41    6.16
   2  -7  -5   58.29    6.57
  -2   7   4   40.69    4.83
  -2   7   4   42.89    4.82
   2  -7  -4   50.15    5.33
  -2   7   3   34.87    4.42
  -2   7   3   45.98    4.56
  -2   7   2   81.66    7.91
   2  -7  -2   66.16    8.06
  -2   7   1   55.59    5.69
   2  -7  -1   46.56    5.86
  -2   7   0    0.18    0.32
   2  -7   0   -0.27    0.57
  -2   7   0    0.18    0.28
  -2   7  -1    3.05    0.82
   2  -7   1    3.87    1.08
  -2   7  -1    4.12    0.93
  -2   7  -2    9.43    1.61
   2  -7   2    9.99    1.83
  -2   7  -2   10.90    1.66
  -2   7  -3   34.36    4.32
  -2   7  -3   40.56    4.39
  -2   7  -4   64.31    6.69
  -2   7  -4   56.84    6.51
  -2   7  -5   10.09    1.82
  -2   7  -5   14.02    1.89
  -2   7  -6    1.51    0.56
   2  -7   7    3.97    1.39
   2  -7   8    6.33    1.43
   2  -7   8    2.25    1.15
   2  -7   9    3.44    1.08
   2  -7   9    3.82    1.29
   2  -7  10    1.47    0.78
   2  -7  10    1.88    1.10
   2  -7  11    9.25    2.02
   2  -7  12    5.43    1.40
   2  -7  12    4.82    1.35
   2  -7  13    0.27    0.58
   2  -7  13   -0.28    0.49
   2  -7  14    0.64    0.59
   2  -7  14    0.23    0.45
  -2   6  17    0.16    0.29
  -2   6  16    0.14    0.35
  -2   6  16    0.20    0.36
  -2   6  15    2.49    0.67
  -2   6  15    2.37    0.83
  -2   6  14    2.30    0.86
  -2   6  13   29.27    3.81
  -2   6  12   13.30    2.15
   2  -6 -11   60.85    6.34
  -2   6  11   43.19    5.60
  -2   6  11   49.48    5.93
   2  -6 -10   77.56    7.39
  -2   6  10   63.93    6.94
  -2   6   9    2.46    0.88
   2  -6  -9    4.33    1.20
  -2   6   8   73.60    8.74
   2  -6  -8   94.75    9.27
  -2   6   7   49.30    6.15
   2  -6  -7   65.88    6.65
  -2   6   6   12.75    2.03
  -2   6   6   12.89    1.83
  -2   6   5   47.38    5.08
   2  -6  -5   55.31    5.62
  -2   6   5   42.27    5.07
   2  -6  -4    5.01    1.12
  -2   6   4    4.42    0.87
  -2   6   4    4.22    0.88
  -2   6   3    3.60    0.77
   2  -6  -3    3.83    0.93
  -2   6   3    4.29    0.83
  -2   6   2    4.77    0.89
  -2   6   2    4.67    0.92
  -2   6   1   43.54    4.75
  -2   6   0   14.49    1.93
  -2   6  -1    0.16    0.37
  -2   6  -1    0.46    0.33
  -2   6  -2   47.39    5.19
  -2   6  -2   46.85    5.17
  -2   6  -3   22.65    2.86
  -2   6  -3   23.90    2.89
  -2   6  -4   12.70    1.77
  -2   6  -4   12.81    1.80
   2  -6   4   12.09    1.82
  -2   6  -4   10.06    1.65
  -2   6  -5    1.71    0.61
  -2   6  -5    1.76    0.65
  -2   6  -6   78.00    8.36
   2  -6   6   81.39    8.64
   2  -6   6   81.32    8.97
  -2   6  -7   21.32    3.00
   2  -6   7   28.64    3.84
   2  -6   7   29.63    3.49
   2  -6   8   14.18    2.61
   2  -6   8   12.21    2.14
   2  -6   9   44.77    5.61
   2  -6   9   55.49    5.95
   2  -6   9   42.88    5.98
   2  -6  10   30.31    4.42
   2  -6  11    4.58    1.60
   2  -6  12    3.91    1.46
   2  -6  13    3.12    1.13
   2  -6  14    0.91    0.71
   2  -6  14    2.29    0.94
   2  -6  15    0.24    0.47
   2  -6  15    0.22    0.42
  -2   5  17    0.77    0.51
  -2   5  16    3.98    1.03
  -2   5  15    8.37    1.62
  -2   5  14   11.30    1.99
  -2   5  13    4.42    1.16
  -2   5  12    0.80    0.74
   2  -5 -11   54.60    5.95
  -2   5  11   43.51    5.43
  -2   5  11   45.84    5.65
   2  -5 -10   51.93    5.40
  -2   5  10   48.40    5.25
  -2   5   9    2.87    0.87
  -2   5   9    1.43    0.56
   2  -5  -9    1.73    0.77
   2  -5  -8   61.50    5.65
  -2   5   8   50.17    5.31
   2  -5  -7   43.72    5.00
  -2   5   7   40.72    4.85
   2  -5  -6   23.82    3.05
  -2   5   6   22.61    2.67
  -2   5   6   23.33    2.96
  -2   5   5   20.93    2.43
   2  -5  -5   21.58    2.78
  -2   5   5   19.31    2.62
   2  -5  -4  228.15   22.99
  -2   5   4  236.71   22.93
   2  -5  -4  244.29   23.31
  -2   5   4  226.03   23.14
   2  -5  -3  246.49   24.35
  -2   5   3  247.42   24.28
   2  -5  -3  248.62   24.53
   2  -5  -2  671.05   62.87
  -2   5   2  659.60   62.80
   2  -5  -2  604.16   62.96
   2  -5  -1   27.35    2.98
  -2   5   1   24.04    2.87
  -2   5   0  143.12   14.76
   2  -5   0  155.67   14.88
  -2   5  -1   23.93    2.77
  -2   5  -2  775.86   75.20
  -2   5  -3   94.01    9.62
  -2   5  -4    0.57    0.37
   2  -5   4    0.57    0.48
  -2   5  -4   -0.30    0.33
  -2   5  -4    0.14    0.21
  -2   5  -5    3.78    0.88
   2  -5   5    5.24    1.01
  -2   5  -5    4.53    0.91
   2  -5   5    5.33    1.08
  -2   5  -5    4.85    0.92
   2  -5   5    5.54    1.38
  -2   5  -6   22.69    2.99
   2  -5   6   30.22    3.38
   2  -5   6   27.47    3.62
  -2   5  -7  146.42   15.06
   2  -5   7  151.46   15.39
   2  -5   7  155.47   15.79
  -2   5  -8   21.16    2.78
   2  -5   8   25.35    3.61
   2  -5   8   23.20    3.12
  -2   5  -9   11.44    1.82
   2  -5   9   12.44    2.58
   2  -5   9   15.96    2.27
  -2   5  -9   12.41    1.99
   2  -5  10   29.53    4.40
   2  -5  11  127.95   14.01
   2  -5  12   22.72    3.67
   2  -5  13    0.79    0.84
   2  -5  14    0.68    0.79
   2  -5  14    0.98    0.70
   2  -5  15   -0.27    0.63
   2  -5  15    1.22    0.70
   2  -5  15   -0.29    0.56
   2  -5  16    1.38    0.73
  -2   4  18    0.31    0.39
  -2   4  17   -0.21    0.44
  -2   4  16   -0.30    0.58
  -2   4  16    0.98    0.60
  -2   4  15   -0.32    0.49
  -2   4  15    0.27    0.47
  -2   4  14    0.33    0.41
  -2   4  14    0.56    0.60
  -2   4  13   13.75    2.24
  -2   4  12    1.83    0.81
  -2   4  12    2.42    0.86
  -2   4  11  117.68   12.57
  -2   4  11  124.95   12.83
  -2   4  10   42.26    5.48
  -2   4  10   61.11    5.97
  -2   4   9    4.85    1.10
  -2   4   9    5.47    1.23
  -2   4   8    0.52    0.41
  -2   4   8    1.58    0.60
  -2   4   7   19.72    2.58
  -2   4   7   22.51    2.80
  -2   4   6  114.68   11.78
   2  -4  -5  128.88   12.61
  -2   4   5  118.76   12.56
   2  -4  -4 1325.08  126.28
  -2   4   4 1277.90  126.13
   2  -4  -4 1320.60  126.37
  -2   4   4 1320.07  126.39
   2  -4  -3 1582.21  150.63
  -2   4   3 1496.95  150.51
   2  -4  -3 1586.31  150.77
  -2   4   3 1612.25  150.74
   2  -4  -2  234.48   23.34
  -2   4   2  234.19   23.23
   2  -4  -2  234.92   23.42
  -2   4   2  249.81   23.43
   2  -4  -1 1956.99  189.58
  -2   4   1 2025.34  189.48
   2  -4  -1 1892.63  189.61
   2  -4   0  242.24   24.83
  -2   4   0  263.61   24.78
   2  -4   1   31.88    3.45
  -2   4  -1   30.66    3.37
   2  -4   2    0.36    0.30
   2  -4   2    0.99    0.40
  -2   4  -2    0.62    0.28
   2  -4   3   45.95    5.01
  -2   4  -3   49.17    5.04
   2  -4   4  284.39   28.59
  -2   4  -4  291.12   28.58
  -2   4  -4  299.40   28.56
   2  -4   5   50.73    5.00
  -2   4  -5   42.75    4.86
  -2   4  -5   44.00    4.84
  -2   4  -6  760.19   75.71
   2  -4   6  809.42   75.88
   2  -4   6  720.27   76.22
   2  -4   6  853.23   75.99
  -2   4  -6  766.52   75.72
  -2   4  -7  127.74   13.64
   2  -4   7  130.38   13.82
   2  -4   7  142.68   14.38
   2  -4   7  153.84   14.00
  -2   4  -8  218.35   23.39
  -2   4  -8  227.98   23.57
   2  -4   8  249.09   23.67
   2  -4   8  262.47   24.30
   2  -4   8  249.68   23.74
  -2   4  -9   69.02    7.86
   2  -4   9   82.21    8.83
   2  -4   9   87.22    8.27
  -2   4  -9   70.66    8.03
   2  -4  10    1.73    0.85
  -2   4 -10    1.45    0.64
   2  -4  10    0.69    0.75
   2  -4  10    1.59    1.26
   2  -4  11   70.31    9.49
   2  -4  11  115.32   10.40
   2  -4  12   29.59    4.96
   2  -4  12   62.47    6.04
   2  -4  13    5.95    1.71
   2  -4  13   14.03    2.43
   2  -4  14   -0.38    0.81
   2  -4  14    0.36    0.70
   2  -4  15   -0.35    0.53
   2  -4  16   -0.30    0.46
   2  -4  16   -0.27    0.48
   2  -4  17   -0.24    0.47
  -2   3  18    0.44    0.39
  -2   3  17    0.84    0.60
  -2   3  17    0.21    0.41
  -2   3  16    2.24    0.92
  -2   3  16    3.17    0.94
  -2   3  15    3.40    1.16
  -2   3  15    3.69    1.06
  -2   3  14   13.07    2.43
  -2   3  14   17.11    2.44
  -2   3  13   44.93    5.25
  -2   3  13   37.66    4.88
  -2   3  12    9.94    1.88
  -2   3  12    9.12    1.71
  -2   3  11    2.10    0.84
   2  -3 -11    4.35    1.08
  -2   3  11    1.97    0.90
  -2   3  10    0.21    0.41
   2  -3 -10    0.49    0.43
  -2   3  10    0.75    0.49
  -2   3  10    0.79    0.51
  -2   3   9   -0.19    0.40
   2  -3  -9    0.22    0.33
  -2   3   9    0.66    0.47
  -2   3   9   -0.24    0.30
  -2   3   8    2.33    0.73
   2  -3  -8    5.09    1.01
  -2   3   8    4.36    1.01
   2  -3  -7   39.61    4.76
  -2   3   7   47.60    4.99
  -2   3   6    6.31    1.21
  -2   3   5    1.73    0.59
  -2   3   4  212.41   21.02
   2  -3  -3  155.92   14.66
   2  -3  -3  135.89   14.57
  -2   3   3  152.57   14.70
   2  -3  -2  565.69   53.69
  -2   3   2  563.19   53.52
   2  -3  -2  527.09   53.64
  -2   3   2  554.42   53.70
   2  -3  -1  984.49   95.31
  -2   3   1 1012.53   95.17
   2  -3  -1  990.25   95.29
  -2   3   1  946.57   95.28
   2  -3   0   63.45    6.76
  -2   3   0   69.18    6.67
   2  -3   0   72.25    6.79
  -2   3   0   61.62    6.67
  -2   3  -1    1.16    0.31
   2  -3   1    1.06    0.40
  -2   3  -2    1.43    0.37
   2  -3   2    1.80    0.46
   2  -3   3  204.56   19.87
   2  -3   3  205.82   19.91
  -2   3  -3  197.62   19.82
  -2   3  -4  211.49   20.12
   2  -3   4  199.63   20.19
  -2   3  -4  203.02   20.09
   2  -3   5  862.60   83.97
  -2   3  -5  869.63   83.82
   2  -3   6  842.51   81.10
  -2   3  -6  827.92   80.88
   2  -3   6  842.04   81.07
  -2   3  -7  378.35   35.80
   2  -3   7  374.20   36.02
   2  -3   7  320.86   36.25
   2  -3   7  395.65   35.97
  -2   3  -7  354.31   35.75
  -2   3  -8   72.39    8.28
  -2   3  -8   84.59    8.49
   2  -3   8   92.10    8.64
   2  -3   8   69.46    8.75
   2  -3   8   80.25    8.94
   2  -3   8   88.93    8.53
  -2   3  -9  103.11   11.38
   2  -3   9   99.64   11.92
   2  -3   9  113.76   12.07
   2  -3   9  121.42   11.61
  -2   3  -9  112.25   11.58
   2  -3   9  124.60   11.72
   2  -3  10    4.59    1.07
  -2   3 -10    3.65    1.00
   2  -3  10    5.18    1.50
   2  -3  10    3.52    1.40
   2  -3  11  145.16   14.02
   2  -3  11   98.08   13.56
  -2   3 -11  142.82   13.53
  -2   3 -11  132.68   13.44
  -2   3 -12   36.50    4.61
   2  -3  12   33.06    4.96
   2  -3  12   44.94    5.22
   2  -3  13    8.86    2.11
   2  -3  13   13.05    2.37
   2  -3  14    1.67    1.04
   2  -3  15    0.39    0.77
   2  -3  16   -1.40    0.63
   2  -3  17    2.03    0.83
   2  -3  18    0.66    0.55
  -2   2  18    0.24    0.47
  -2   2  17    0.29    0.57
  -2   2  16    3.42    0.97
  -2   2  16    0.99    0.67
  -2   2  15    4.44    1.15
  -2   2  15    3.14    1.07
  -2   2  14   25.96    4.08
  -2   2  14   35.99    4.10
  -2   2  13    2.38    1.02
   2  -2 -13    3.21    1.08
  -2   2  13    3.13    0.95
  -2   2  12    1.91    0.84
   2  -2 -12    0.59    0.64
  -2   2  12    1.24    0.62
  -2   2  11    6.98    1.57
   2  -2 -11   10.43    1.73
  -2   2  11    7.31    1.48
   2  -2 -10    9.00    1.53
  -2   2  10    7.83    1.49
  -2   2  10   11.03    1.72
   2  -2  -9  142.84   12.78
  -2   2   9  152.83   12.96
  -2   2   9  104.89   12.46
  -2   2   9  107.23   12.63
   2  -2  -8  192.45   16.34
  -2   2   8  187.00   16.43
  -2   2   8  146.57   16.08
  -2   2   8  134.37   16.15
   2  -2  -7  216.33   21.80
  -2   2   7  224.29   21.93
   2  -2  -6   46.22    5.04
  -2   2   6   47.75    5.16
   2  -2  -5  628.68   62.77
  -2   2   5  672.27   62.91
   2  -2  -4   22.10    2.47
  -2   2   4   23.45    2.61
  -2   2   4   20.36    2.47
  -2   2   3  174.91   17.41
  -2   2   3  179.54   17.48
  -2   2   2 2630.00  254.16
  -2   2   2 2662.49  254.34
  -2   2   2 2632.95  254.35
  -2   2   1    3.44    0.51
   2  -2  -1    4.29    0.60
  -2   2   1    4.03    0.64
  -2   2   0    7.53    0.98
  -2   2   0   10.15    1.00
   2  -2   0    7.04    0.98
  -2   2   0    7.60    1.03
  -2   2  -1  146.69   14.70
   2  -2   1  146.54   14.81
  -2   2  -1  156.87   14.71
   2  -2   2  373.92   36.57
  -2   2  -2  378.64   36.50
   2  -2   3   22.93    2.57
  -2   2  -3   23.77    2.54
  -2   2  -3   24.41    2.56
   2  -2   4  598.43   54.02
  -2   2  -4  545.58   54.02
  -2   2  -4  531.79   54.01
  -2   2  -5    5.19    0.77
   2  -2   6   28.38    3.39
  -2   2  -6   30.05    3.20
   2  -2   7   15.55    2.01
  -2   2  -7   13.58    1.82
  -2   2  -7   14.29    1.75
   2  -2   7   12.86    1.79
  -2   2  -8   80.05    8.50
   2  -2   8   65.78    8.89
   2  -2   8   93.75    8.62
  -2   2  -8   82.46    8.61
   2  -2   8   89.98    8.77
   2  -2   9   99.16   13.10
   2  -2   9  124.41   13.19
   2  -2   9  124.57   12.74
  -2   2  -9  141.28   12.96
   2  -2   9  136.61   12.98
   2  -2  10   10.53    1.67
  -2   2 -10   12.34    1.85
   2  -2  10   13.64    1.92
   2  -2  10    8.63    1.94
   2  -2  10    9.14    2.14
   2  -2  11   64.18    8.27
   2  -2  11   83.20    8.32
  -2   2 -11   76.56    7.97
  -2   2 -11   63.76    7.80
  -2   2 -11   75.83    7.97
  -2   2 -12    0.55    0.53
   2  -2  12    1.21    0.99
  -2   2 -12    0.27    0.48
  -2   2 -13  139.08   15.50
   2  -2  13  170.38   16.35
  -2   2 -14  109.55   12.79
   2  -2  14  146.91   13.71
   2  -2  15   35.14    4.82
   2  -2  16    1.84    0.93
   2  -2  17   -0.32    0.48
   2  -2  18   -0.26    0.45
  -2   1  18    0.49    0.43
  -2   1  17    1.53    0.72
  -2   1  16    1.38    0.86
  -2   1  15   19.92    3.17
  -2   1  14    6.93    1.66
  -2   1  13   78.84   10.61
   2  -1 -13  127.99   11.16
  -2   1  12   16.97    2.80
   2  -1 -12   20.68    2.91
  -2   1  12   17.11    2.60
  -2   1  11   31.50    4.70
  -2   1  11   38.43    4.61
  -2   1  10    9.73    1.64
   2  -1 -10    9.44    1.69
  -2   1  10   10.75    1.87
  -2   1   9    1.66    0.63
  -2   1   9    0.49    0.44
   2  -1  -8  235.95   19.21
  -2   1   8  242.15   19.32
  -2   1   8  166.16   18.91
  -2   1   8  149.77   19.01
   2  -1  -7    0.15    0.26
  -2   1   7    0.49    0.43
  -2   1   7    0.54    0.35
   2  -1  -6 1188.32  111.82
  -2   1   6 1147.68  111.80
  -2   1   6 1131.60  111.88
   2  -1  -5  217.25   21.50
  -2   1   5  224.05   21.58
  -2   1   5  216.45   21.51
   2  -1  -4  396.39   37.61
  -2   1   4  378.67   37.67
  -2   1   4  384.64   37.64
   2  -1  -3   35.97    3.51
  -2   1   3   30.51    3.55
  -2   1   3   33.53    3.56
   2  -1  -2   37.94    3.95
  -2   1   2   39.43    4.07
  -2   1   2   40.06    4.09
  -2   1   1  548.71   51.43
  -2   1   1  501.87   51.58
  -2   1   1  526.20   51.62
  -2   1   0   83.08    8.00
   2  -1   0   85.58    8.03
  -2   1   0   79.44    8.09
  -2   1   0   75.08    8.16
  -2   1  -1  429.82   42.95
  -2   1  -1  458.49   43.03
  -2   1  -1  452.52   42.98
  -2   1  -2 1941.62  186.71
  -2   1  -2 1914.01  186.73
  -2   1  -2 1957.99  186.73
   2  -1   3  316.28   28.40
  -2   1  -3  286.43   28.33
  -2   1  -3  281.39   28.31
   2  -1   4  163.67   15.80
  -2   1  -4  167.61   15.85
  -2   1  -4  156.24   15.78
  -2   1  -5  325.68   31.63
  -2   1  -6   50.06    5.11
  -2   1  -6   47.88    5.02
  -2   1  -7  406.14   40.08
   2  -1   7  430.12   40.24
  -2   1  -7  424.01   40.00
   2  -1   7  392.84   39.96
  -2   1  -8   61.73    6.27
   2  -1   8   61.05    6.34
   2  -1   8   54.05    6.07
  -2   1  -8   59.47    6.11
  -2   1  -9    2.02    0.63
   2  -1   9    1.26    0.66
   2  -1   9    0.79    0.41
   2  -1   9    0.83    0.88
   2  -1  10   36.58    4.00
  -2   1 -10   36.19    4.06
  -2   1 -10   32.96    3.93
   2  -1  10   22.73    4.09
  -2   1 -10   37.32    4.11
  -2   1 -11    2.69    0.83
  -2   1 -11    2.53    0.78
   2  -1  11    3.17    0.86
  -2   1 -11    1.48    0.68
   2  -1  11    1.92    1.03
   2  -1  11    2.71    1.31
   2  -1  12  127.25   14.40
   2  -1  12  142.66   14.66
  -2   1 -12  140.26   14.20
  -2   1 -12  135.96   14.21
  -2   1 -13   36.81    4.63
   2  -1  13   35.11    4.88
   2  -1  13   39.33    5.06
   2  -1  14   57.20    6.78
  -2   1 -14   46.58    6.32
   2  -1  15   56.78    6.88
   2  -1  15   57.89    7.00
   2  -1  16    0.37    0.72
   2  -1  17    1.62    0.86
   2  -1  18   -0.27    0.58
   2  -1  19    1.23    0.60
  -2   0  18   -0.24    0.36
  -2   0  17    1.91    0.90
  -2   0  16   13.09    2.39
  -2   0  15    4.63    1.34
  -2   0  14   17.11    2.89
  -2   0  13    0.38    0.57
  -2   0  13    0.36    0.62
  -2   0  12    0.36    0.54
  -2   0  12    1.69    0.83
   2   0 -12    0.31    0.48
  -2   0  11   15.34    2.69
  -2   0  11   16.12    2.71
   2   0 -11   23.97    2.93
  -2   0  10   29.94    4.34
  -2   0  10   32.67    4.38
  -2   0   9    0.55    0.46
  -2   0   9    0.26    0.56
  -2   0   9    0.25    0.49
   2   0  -9    0.84    0.49
  -2   0   8   16.16    1.89
  -2   0   8   11.09    1.90
  -2   0   8   10.57    1.89
   2   0  -8   12.56    1.84
  -2   0   7   18.18    2.07
   2   0  -7   13.45    1.97
  -2   0   6   26.37    2.93
  -2   0   6   25.00    2.94
   2   0  -6   25.69    2.94
  -2   0   5  493.72   52.30
  -2   0   5  553.18   52.31
  -2   0   5  564.15   52.26
   2   0  -5  543.51   52.30
  -2   0   4   28.01    2.97
  -2   0   4   24.74    2.92
  -2   0   4   26.93    2.88
   2   0  -4   28.39    2.92
  -2   0   3  361.52   35.60
  -2   0   3  358.86   35.60
  -2   0   3  373.43   35.53
   2   0  -3  369.70   35.53
  -2   0   2   86.51    8.51
  -2   0   2   82.49    8.50
  -2   0   2   86.96    8.43
   2   0  -2   85.09    8.40
  -2   0   1 3952.16  380.77
  -2   0   1 3921.45  380.97
  -2   0   1 4004.32  380.92
  -2   0   1 3955.85  380.73
   2   0  -1 3944.43  380.82
  -2   0   1 3964.83  380.89
  -2   0   0  132.39   12.33
  -2   0   0  132.71   12.14
  -2   0   0  129.84   12.26
   2   0   0  119.39   12.09
  -2   0  -1   57.13    5.83
  -2   0  -1   58.36    5.70
  -2   0  -2 2837.50  274.88
  -2   0  -2 2838.62  274.83
  -2   0  -2 2880.36  274.83
  -2   0  -3  512.27   49.09
  -2   0  -3  504.75   49.10
  -2   0  -3  507.02   49.09
  -2   0  -4    2.34    0.41
  -2   0  -4    2.52    0.44
  -2   0  -4    2.38    0.43
  -2   0  -5    1.05    0.29
  -2   0  -5    0.50    0.23
  -2   0  -5    0.62    0.27
  -2   0  -6    1.97    0.47
  -2   0  -6    2.88    0.56
   2   0   7   23.76    2.75
  -2   0  -7   26.62    2.88
  -2   0  -7   24.92    2.82
  -2   0  -8   11.01    1.47
  -2   0  -8    7.35    1.28
   2   0   8   11.90    1.59
  -2   0  -9    7.81    1.26
   2   0   9    8.83    1.34
  -2   0  -9    5.34    1.09
  -2   0 -10    0.61    0.48
  -2   0 -10    0.74    0.44
   2   0  10    1.63    0.89
  -2   0 -10    1.44    0.63
   2   0  11   60.51    7.40
  -2   0 -11   70.07    7.17
  -2   0 -11   64.05    7.19
  -2   0 -12   37.51    4.28
  -2   0 -12   32.81    4.25
   2   0  12   34.78    4.55
   2   0  12   31.39    4.45
  -2   0 -13    0.88    0.58
   2   0  13    1.09    0.78
   2   0  13    1.06    0.76
   2   0  14  101.39    9.26
   2   0  14   85.76    9.04
   2   0  15    3.00    1.23
   2   0  15    4.02    1.24
   2   0  16    1.42    0.89
   2   0  16    2.08    1.02
   2   0  17    0.64    0.63
   2   0  17    1.27    0.88
   2   0  18    0.80    0.53
   2   0  18    0.54    0.58
   2   0  19    0.63    0.45
  -2  -1  16    1.50    1.04
  -2  -1  16    0.67    0.78
  -2  -1  15    2.04    1.10
  -2  -1  15    3.31    1.14
  -2  -1  14    2.90    1.09
  -2  -1  14    6.14    1.51
  -2  -1  13    2.02    1.07
  -2  -1  13    1.15    0.83
  -2  -1  12   14.38    2.72
  -2  -1  12   15.11    2.73
   2   1 -12   23.29    3.03
  -2  -1  11   16.22    2.75
  -2  -1  11   16.56    2.80
   2   1 -11   19.11    2.76
  -2  -1  10    2.55    0.75
  -2  -1  10    1.54    0.73
  -2  -1  10    1.89    0.85
   2   1 -10    1.84    0.75
  -2  -1   9   18.27    2.47
   2   1  -9   19.42    2.56
  -2  -1   9   16.94    2.61
  -2  -1   9   16.19    2.62
   2   1  -8  213.20   17.84
  -2  -1   8  140.32   17.71
  -2  -1   8  211.32   17.75
  -2  -1   8  146.87   17.67
  -2  -1   7    3.55    0.81
  -2  -1   6  204.50   20.19
  -2  -1   5  570.90   55.38
  -2  -1   4   41.93    3.83
  -2  -1   4   33.17    3.65
  -2  -1   4   32.44    3.68
  -2  -1   3  647.46   58.22
  -2  -1   3  556.25   58.09
  -2  -1   3  621.93   58.20
  -2  -1   2    0.98    0.27
  -2  -1   2    1.67    0.38
  -2  -1   2    0.80    0.30
  -2  -1   1  570.36   55.50
  -2  -1   1  566.29   55.54
  -2  -1   1  589.04   55.57
  -2  -1   0  401.99   40.27
  -2  -1   0  429.10   40.27
  -2  -1   0  417.35   40.31
  -2  -1  -1  796.79   77.66
  -2  -1  -1  811.69   77.64
  -2  -1  -2  247.17   24.47
  -2  -1  -2  271.73   24.51
  -2  -1  -2  239.99   24.58
  -2  -1  -2  251.56   24.59
  -2  -1  -3   32.81    3.29
  -2  -1  -3   30.74    3.15
  -2  -1  -3   32.51    3.24
  -2  -1  -3   34.54    3.31
  -2  -1  -4  420.13   40.38
  -2  -1  -4  412.80   40.34
  -2  -1  -4  418.30   40.36
  -2  -1  -5  342.22   33.74
  -2  -1  -5  349.24   33.72
  -2  -1  -5  349.61   33.68
  -2  -1  -6  309.42   31.37
  -2  -1  -6  320.38   31.37
  -2  -1  -6  330.89   31.23
  -2  -1  -7   19.47    2.57
  -2  -1  -7   25.34    2.49
   2   1   8  621.66   61.10
  -2  -1  -8  591.55   61.18
  -2  -1  -8  661.74   60.99
   2   1   9   27.60    2.96
  -2  -1  -9   22.41    2.94
  -2  -1 -10   35.33    4.85
   2   1  10   30.45    4.80
  -2  -1 -10   45.35    4.83
  -2  -1 -11    5.88    1.21
  -2  -1 -11    5.75    1.15
  -2  -1 -11    3.46    1.24
   2   1  11    5.34    1.45
  -2  -1 -12    1.30    0.63
  -2  -1 -12    1.45    0.66
   2   1  12    3.23    1.27
  -2  -1 -13   28.74    3.73
   2   1  13   30.81    4.02
   2   1  13   25.68    3.90
   2   1  14    1.00    0.72
   2   1  14    1.09    0.91
   2   1  15   20.82    3.13
   2   1  15   27.58    3.72
   2   1  15   24.95    3.52
   2   1  16    0.35    0.54
   2   1  17    0.32    0.57
   2   1  18    2.24    0.87
   2   1  19    0.23    0.53
  -2  -2  17    1.65    0.81
  -2  -2  16    0.69    0.67
  -2  -2  15    1.55    0.90
  -2  -2  14    3.69    1.29
  -2  -2  13    7.50    1.85
  -2  -2  12    6.12    1.71
   2   2 -12    9.05    1.78
  -2  -2  11    0.28    0.42
  -2  -2  11    0.39    0.68
   2   2 -11    0.31    0.47
  -2  -2  10    4.81    1.10
   2   2 -10    3.37    0.98
  -2  -2   9   11.50    1.77
  -2  -2   9    8.39    1.89
  -2  -2   8   74.12    9.05
  -2  -2   8   68.38    9.19
  -2  -2   7   16.00    2.34
  -2  -2   7   14.06    2.41
  -2  -2   7   21.64    2.39
  -2  -2   6   75.13    7.83
  -2  -2   5    9.15    1.28
  -2  -2   5    7.33    1.04
  -2  -2   4   69.99    6.78
  -2  -2   4   62.40    6.55
  -2  -2   3   70.83    6.64
  -2  -2   3   60.12    6.40
  -2  -2   2  202.94   18.08
  -2  -2   2  172.78   17.88
  -2  -2   1 2569.43  239.94
  -2  -2   1 2450.23  239.82
  -2  -2   1 2477.84  239.80
  -2  -2   0   65.62    6.68
  -2  -2   0   66.71    6.62
   2   2   0   66.71    6.52
  -2  -2   0   67.58    6.61
  -2  -2   0   62.49    6.58
  -2  -2   0   68.96    6.67
  -2  -2   0   69.50    6.61
  -2  -2  -1 9439.42  908.65
  -2  -2  -1 9469.09  908.74
  -2  -2  -1 9450.31  908.67
  -2  -2  -1 9587.65  908.65
  -2  -2  -1 9339.18  908.65
  -2  -2  -1 9343.93  908.70
  -2  -2  -2  113.20   10.93
  -2  -2  -2  123.41   11.04
  -2  -2  -2  114.41   10.92
  -2  -2  -2  113.56   10.96
  -2  -2  -2  106.87   10.96
  -2  -2  -2  109.98   10.92
  -2  -2  -2  104.56   10.96
  -2  -2  -3  387.35   35.30
  -2  -2  -3  364.41   35.18
  -2  -2  -3  348.29   35.13
  -2  -2  -3  379.89   35.24
  -2  -2  -3  356.56   35.22
  -2  -2  -4  237.55   23.85
  -2  -2  -4  255.22   23.87
  -2  -2  -4  243.86   23.80
  -2  -2  -5   76.75    8.76
  -2  -2  -5   89.60    8.70
  -2  -2  -5   98.11    8.79
  -2  -2  -6   49.36    5.45
  -2  -2  -6   58.70    5.43
  -2  -2  -6   50.57    5.34
  -2  -2  -7   14.14    1.91
   2   2   7   16.30    1.88
  -2  -2  -7   17.22    1.85
  -2  -2  -7   14.01    1.76
  -2  -2  -8   53.64    6.11
   2   2   8   60.90    6.07
  -2  -2  -8   60.28    5.99
  -2  -2  -8   56.35    5.95
  -2  -2  -9   77.97    8.96
   2   2   9   87.36    8.90
  -2  -2  -9   87.58    8.81
  -2  -2  -9   91.73    8.83
  -2  -2 -10  100.19    8.91
   2   2  10  102.00    8.79
  -2  -2 -10   70.14    8.79
  -2  -2 -10  105.48    8.68
  -2  -2 -10   53.77    8.51
  -2  -2 -11    7.30    1.35
  -2  -2 -11    6.58    1.55
  -2  -2 -12    0.49    0.43
  -2  -2 -13    2.44    0.91
   2   2  13    1.67    0.95
   2   2  14   50.80    6.25
   2   2  15    5.12    1.26
   2   2  15    6.07    1.55
   2   2  16    2.48    0.85
   2   2  16    3.46    1.24
   2   2  17    3.20    0.90
   2   2  17    3.19    1.09
   2   2  18    0.20    0.35
   2   2  18    0.84    0.60
   2   2  19    4.37    1.09
  -2  -3  16    0.69    0.79
  -2  -3  15   -0.40    0.61
  -2  -3  14    3.48    1.36
  -2  -3  13    0.45    0.68
  -2  -3  12    4.92    1.58
  -2  -3  11   29.46    3.72
  -2  -3  11   28.28    3.72
  -2  -3  11   19.27    3.70
   2   3 -11   29.77    3.81
  -2  -3  10   47.99    6.03
  -2  -3  10   44.07    6.15
  -2  -3  10   45.79    5.87
  -2  -3  10   64.33    6.12
  -2  -3   9   -0.31    0.61
  -2  -3   9    0.28    0.54
  -2  -3   9    0.36    0.63
  -2  -3   9    0.76    0.54
  -2  -3   8  175.00   17.68
  -2  -3   8  156.44   17.67
  -2  -3   8  139.14   17.65
  -2  -3   7    0.24    0.42
  -2  -3   7    0.53    0.57
  -2  -3   7    0.27    0.59
  -2  -3   7    0.22    0.43
  -2  -3   6 1054.87   83.95
  -2  -3   6  953.67   83.58
  -2  -3   6  790.09   83.88
  -2  -3   6  650.15   83.80
  -2  -3   5  312.02   29.07
  -2  -3   5  284.56   28.78
  -2  -3   4    0.47    0.47
  -2  -3   4    0.38    0.26
  -2  -3   3   44.27    4.43
  -2  -3   3   37.49    4.17
  -2  -3   2   42.96    4.47
  -2  -3   2   40.32    4.32
  -2  -3   2   41.44    4.29
  -2  -3   1  429.52   40.19
  -2  -3   1  412.86   40.06
  -2  -3   1  403.07   40.02
  -2  -3   0   14.32    1.68
  -2  -3   0   13.60    1.60
  -2  -3   0   13.46    1.56
  -2  -3  -1 9999.00  953.01
  -2  -3  -1 9885.25  952.96
  -2  -3  -1 9848.51  952.92
  -2  -3  -1 9909.09  953.03
  -2  -3  -1 9826.42  952.89
  -2  -3  -1 9959.57  952.89
  -2  -3  -2 3696.58  357.14
  -2  -3  -2 3860.10  357.20
  -2  -3  -2 3565.14  357.13
  -2  -3  -2 3760.10  357.04
  -2  -3  -2 3784.53  357.03
  -2  -3  -2 3602.63  357.02
  -2  -3  -3 2849.29  331.81
  -2  -3  -3 3608.17  331.68
  -2  -3  -3 3557.32  331.77
  -2  -3  -3 3486.16  331.68
  -2  -3  -3 3516.97  331.62
  -2  -3  -4 2344.38  214.59
  -2  -3  -4 2155.20  214.38
  -2  -3  -4 2226.97  214.45
  -2  -3  -5   23.65    1.84
  -2  -3  -5    9.59    1.49
  -2  -3  -6   32.70    4.08
  -2  -3  -6   45.59    4.13
   2   3   7  449.76   40.00
  -2  -3  -7  382.87   39.84
  -2  -3  -7  409.15   39.91
  -2  -3  -8  162.41   16.46
   2   3   8  174.01   16.43
  -2  -3  -8  164.09   16.33
  -2  -3  -8  159.05   16.29
  -2  -3  -9   33.62    4.09
  -2  -3  -9   34.36    3.87
   2   3   9   36.94    3.82
  -2  -3  -9   26.48    3.87
  -2  -3  -9   31.87    3.65
  -2  -3 -10  281.51   28.62
  -2  -3 -10  306.50   28.51
   2   3  10  311.28   28.40
  -2  -3 -10  224.21   28.39
  -2  -3 -10  310.95   28.31
  -2  -3 -11   99.45   12.94
  -2  -3 -11  119.82   13.14
  -2  -3 -11  143.20   13.13
   2   3  11  141.88   12.97
  -2  -3 -12   -0.31    0.96
   2   3  12    2.14    0.93
  -2  -3 -12    1.18    0.82
   2   3  12    1.72    0.75
  -2  -3 -12    0.52    0.46
   2   3  13   17.07    2.78
  -2  -3 -13   17.62    2.63
   2   3  14    9.94    1.99
   2   3  15    0.34    0.60
   2   3  15    0.26    0.45
   2   3  16    0.33    0.50
   2   3  16    0.25    0.54
   2   3  17   -0.31    0.53
   2   3  17   -0.23    0.45
   2   3  18    2.41    0.79
   2   3  18    1.02    0.52
   2   3  19    0.22    0.34
  -2  -3 -19   -0.23    0.35
   2   3  19    0.17    0.41
  -2  -4  16    3.97    1.22
  -2  -4  15   -1.16    0.69
  -2  -4  14    0.44    0.76
  -2  -4  13    4.17    1.46
  -2  -4  12    0.37    0.85
  -2  -4  12    0.94    1.00
  -2  -4  11    4.92    1.48
  -2  -4  11    7.47    1.72
  -2  -4  11    6.35    1.82
  -2  -4  10    1.48    0.74
  -2  -4  10    1.68    0.83
  -2  -4  10    0.38    0.74
  -2  -4  10    0.85    0.74
  -2  -4  10    0.29    0.63
  -2  -4   9    0.65    0.64
  -2  -4   9    1.45    0.96
  -2  -4   9    0.38    0.68
  -2  -4   8    0.93    0.72
  -2  -4   8    0.34    0.52
  -2  -4   8    0.34    0.60
  -2  -4   8    1.38    0.68
  -2  -4   7   50.98    6.16
  -2  -4   7   50.18    6.21
  -2  -4   7   41.49    6.01
  -2  -4   6   71.90    6.60
  -2  -4   6   79.06    7.07
  -2  -4   6   53.79    6.87
  -2  -4   6   45.48    6.73
  -2  -4   6   56.50    6.95
  -2  -4   6   65.47    6.66
  -2  -4   5    4.98    0.85
  -2  -4   5    5.76    1.17
  -2  -4   5    4.28    1.09
  -2  -4   5    4.47    1.11
  -2  -4   5    3.19    0.84
  -2  -4   5    3.13    0.70
  -2  -4   5    6.63    1.21
  -2  -4   4   27.90    2.94
  -2  -4   4   19.52    2.52
  -2  -4   3    7.89    1.23
  -2  -4   3    6.06    0.98
  -2  -4   2   96.07    9.07
  -2  -4   2   86.62    8.90
  -2  -4   2   84.38    8.85
  -2  -4   1  144.61   13.46
  -2  -4   1  128.24   13.33
  -2  -4   1  133.32   13.29
  -2  -4   0  801.75   80.11
  -2  -4   0  854.77   80.03
  -2  -4   0  822.92   80.01
  -2  -4  -1  416.64   42.77
  -2  -4  -1  442.76   42.74
   2   4   1  443.75   42.66
  -2  -4  -1  455.08   42.71
  -2  -4  -2  238.59   23.37
  -2  -4  -2  220.62   23.46
  -2  -4  -2  251.12   23.30
  -2  -4  -3  472.32   40.94
  -2  -4  -3  408.13   40.58
  -2  -4  -3  417.32   40.83
  -2  -4  -3  404.75   40.64
  -2  -4  -4  359.83   32.03
  -2  -4  -4  320.00   31.68
  -2  -4  -4  307.67   31.84
   2   4   5  374.80   34.09
  -2  -4  -5  362.10   34.31
  -2  -4  -5  343.83   34.23
  -2  -4  -5  323.80   34.04
  -2  -4  -6   13.61    1.83
   2   4   6   12.90    1.68
  -2  -4  -6   17.10    1.92
  -2  -4  -6   10.38    1.59
   2   4   7   48.07    4.72
  -2  -4  -7   38.06    4.67
  -2  -4  -8  113.12   11.97
   2   4   8  115.10   11.67
  -2  -4  -8  115.81   11.74
  -2  -4  -9   11.43    2.09
   2   4   9   13.71    1.89
  -2  -4  -9   11.74    2.05
  -2  -4  -9   12.54    1.90
  -2  -4 -10    6.32    1.58
   2   4  10    6.60    1.36
  -2  -4 -10    4.52    1.42
  -2  -4 -10    7.19    1.30
  -2  -4 -11   15.00    2.50
   2   4  11   13.09    2.03
  -2  -4 -11   12.05    2.23
  -2  -4 -11   12.63    2.05
   2   4  12    2.98    0.99
  -2  -4 -12    0.32    1.11
  -2  -4 -12    2.00    1.14
   2   4  12    3.48    1.05
   2   4  13    9.51    2.01
  -2  -4 -13    9.77    2.14
   2   4  13   14.15    2.09
   2   4  14   11.46    2.16
  -2  -4 -14   10.01    2.15
   2   4  14   14.54    2.16
   2   4  15   -0.33    0.64
   2   4  15    0.26    0.50
   2   4  16    4.67    1.38
   2   4  16    7.93    1.52
   2   4  17    0.85    0.66
   2   4  17    0.23    0.40
   2   4  18   -0.25    0.48
  -2  -4 -18    0.28    0.42
   2   4  18    0.20    0.35
   2   4  19    0.41    0.40
  -2  -4 -19    0.45    0.44
   2   4  19   -0.17    0.38
  -2  -5  15   -0.32    0.62
  -2  -5  14    0.39    0.68
  -2  -5  13   -0.35    0.69
  -2  -5  13    0.43    0.76
  -2  -5  12    2.34    1.10
  -2  -5  12    2.27    1.27
  -2  -5  11   24.01    3.39
  -2  -5  11   23.46    3.46
  -2  -5  11   14.04    3.06
  -2  -5  10   82.56    9.02
  -2  -5  10   77.70    8.80
  -2  -5  10   68.66    8.83
  -2  -5   9   -0.31    0.47
  -2  -5   9   -0.37    0.72
  -2  -5   9   -0.41    0.71
  -2  -5   9   -0.40    0.61
  -2  -5   9   -0.31    0.61
  -2  -5   8   32.63    4.75
  -2  -5   8   33.55    4.68
  -2  -5   8   28.22    4.56
  -2  -5   7    5.69    1.52
  -2  -5   7    6.69    1.62
  -2  -5   7    6.29    1.26
  -2  -5   7    5.81    1.36
  -2  -5   6   70.26    6.62
  -2  -5   6   81.08    7.17
  -2  -5   6   48.82    6.87
  -2  -5   6   53.39    6.96
  -2  -5   6   55.20    6.64
  -2  -5   5    2.27    0.62
  -2  -5   5    1.38    0.69
  -2  -5   5    1.95    0.56
  -2  -5   5    2.05    0.76
  -2  -5   5    1.93    0.82
  -2  -5   5    0.57    0.63
  -2  -5   5    2.02    0.75
  -2  -5   5    2.58    0.62
  -2  -5   4  130.91   12.58
  -2  -5   4  138.81   12.91
  -2  -5   4  136.81   12.49
  -2  -5   4  148.20   13.10
  -2  -5   4  110.43   12.87
  -2  -5   4   98.74   12.79
  -2  -5   4  113.50   12.70
  -2  -5   4  121.17   12.44
  -2  -5   3   57.74    5.86
  -2  -5   3   60.43    6.09
  -2  -5   3   61.45    5.96
  -2  -5   3   57.79    5.76
  -2  -5   3   61.12    6.27
  -2  -5   3   44.97    6.05
  -2  -5   3   44.64    6.07
  -2  -5   3   53.20    6.03
  -2  -5   2   60.88    6.18
  -2  -5   2   57.35    6.05
  -2  -5   2   54.86    5.97
  -2  -5   1   89.67    8.70
  -2  -5   1   79.14    8.56
  -2  -5   1   84.73    8.55
  -2  -5   0  305.33   29.53
  -2  -5   0  281.14   29.45
  -2  -5   0  319.07   29.47
  -2  -5  -1  164.21   17.22
  -2  -5  -1  185.23   17.24
   2   5   2   83.41    8.71
  -2  -5  -2   90.93    8.77
  -2  -5  -3 1575.56  145.23
  -2  -5  -3 1466.31  144.84
   2   5   4  810.62   79.26
  -2  -5  -4  934.00   79.71
  -2  -5  -4  741.39   79.55
   2   5   5    9.19    1.40
  -2  -5  -5   11.09    1.71
  -2  -5  -5   12.67    1.79
  -2  -5  -6    4.00    0.97
   2   5   6    2.46    0.66
  -2  -5  -6    3.53    0.91
  -2  -5  -7  188.73   21.48
  -2  -5  -7  210.10   21.54
  -2  -5  -7  228.34   21.58
   2   5   7  220.23   21.27
  -2  -5  -7  226.91   21.61
  -2  -5  -8    0.50    0.92
   2   5   8    2.91    0.78
  -2  -5  -8    0.91    0.59
  -2  -5  -8    1.23    0.67
  -2  -5  -9    0.28    0.82
  -2  -5  -9   -0.25    0.38
   2   5   9    0.38    0.50
  -2  -5  -9   -0.26    0.46
  -2  -5  -9    0.27    0.33
  -2  -5 -10   41.32    5.65
   2   5  10   54.17    5.51
  -2  -5 -10   50.49    5.67
  -2  -5 -10   37.04    5.48
  -2  -5 -10   57.75    5.82
  -2  -5 -11   41.58    5.76
   2   5  11   48.31    5.49
  -2  -5 -11   57.79    5.92
  -2  -5 -11   39.82    5.63
  -2  -5 -11   52.74    5.83
   2   5  12   29.15    3.29
  -2  -5 -12   24.69    3.39
  -2  -5 -13    0.38    0.67
   2   5  13    1.03    0.68
   2   5  14    6.81    1.50
  -2  -5 -14   14.29    2.43
  -2  -5 -15   10.21    1.99
   2   5  15    7.57    1.55
  -2  -5 -16   13.71    2.19
   2   5  16    6.85    1.51
  -2  -5 -17    0.61    0.66
   2   5  17    1.53    0.61
  -2  -5 -18    8.16    1.60
   2   5  18    8.24    1.47
  -2  -5 -19    1.47    0.71
   2   5  19    2.05    0.64
  -2  -6  14   -0.27    0.57
  -2  -6  13    1.34    0.89
  -2  -6  12    9.60    2.11
  -2  -6  11    2.49    1.17
  -2  -6  10   40.79    5.50
  -2  -6  10   42.98    5.63
  -2  -6   9    0.86    0.99
  -2  -6   9    0.40    0.92
  -2  -6   8   10.10    2.35
  -2  -6   8   13.55    2.57
  -2  -6   8   12.95    2.14
  -2  -6   8   16.78    2.46
  -2  -6   7   -0.38    0.75
  -2  -6   7    0.37    0.72
  -2  -6   7    0.26    0.45
  -2  -6   7   -0.30    0.58
  -2  -6   6    0.19    0.29
  -2  -6   6    0.27    0.53
  -2  -6   6    1.41    0.81
  -2  -6   6    0.68    0.73
  -2  -6   6    0.26    0.45
  -2  -6   5   17.64    2.22
  -2  -6   5   16.92    2.40
  -2  -6   5   14.99    2.06
  -2  -6   5   19.81    2.71
  -2  -6   5   15.65    2.56
  -2  -6   5   13.81    2.45
  -2  -6   5   14.39    2.05
  -2  -6   5   15.11    2.36
  -2  -6   4    1.36    0.52
  -2  -6   4    2.28    0.90
  -2  -6   4    0.55    0.44
  -2  -6   4    1.11    0.56
  -2  -6   4    0.27    0.54
  -2  -6   4    1.74    0.92
  -2  -6   4    0.24    0.55
  -2  -6   4    1.01    0.46
  -2  -6   3    6.87    1.27
  -2  -6   3   11.11    1.79
  -2  -6   3    8.15    1.47
  -2  -6   3    9.85    1.49
  -2  -6   3    7.65    1.24
  -2  -6   3    8.26    1.62
  -2  -6   3    8.65    1.56
  -2  -6   2   28.05    3.35
  -2  -6   2   25.89    3.24
  -2  -6   2   28.41    3.14
  -2  -6   2   26.30    3.55
  -2  -6   2   28.61    3.22
  -2  -6   2   25.91    3.39
  -2  -6   1   25.43    3.15
  -2  -6   1   27.77    3.07
  -2  -6   1   33.53    3.72
  -2  -6   1   25.99    3.12
  -2  -6   1   25.19    3.44
  -2  -6   1   25.22    3.28
  -2  -6   0    0.74    0.44
  -2  -6   0    1.78    0.56
  -2  -6   0    0.78    0.56
  -2  -6   0    1.22    0.61
  -2  -6   0    1.55    0.52
  -2  -6   0    1.40    0.56
  -2  -6  -1  232.34   20.51
  -2  -6  -1  208.44   20.53
  -2  -6  -1  187.30   20.86
  -2  -6  -1  212.86   21.01
  -2  -6  -1  190.44   20.53
  -2  -6  -2   -0.13    0.25
  -2  -6  -2   -0.24    0.62
  -2  -6  -2    0.25    0.48
  -2  -6  -2    0.15    0.25
  -2  -6  -3   85.02    9.81
   2   6   3   97.21    9.43
  -2  -6  -4    4.68    1.06
  -2  -6  -4    2.99    0.95
  -2  -6  -4    2.94    0.98
  -2  -6  -5   39.29    4.74
  -2  -6  -5   38.79    4.63
  -2  -6  -6   56.55    6.78
  -2  -6  -6   64.02    6.81
  -2  -6  -7   15.52    2.65
   2   6   7   23.36    2.60
  -2  -6  -7   21.22    2.87
  -2  -6  -7   17.55    2.74
  -2  -6  -8  134.95   15.67
  -2  -6  -8  140.63   15.81
   2   6   8  156.15   15.47
  -2  -6  -8  190.30   16.15
  -2  -6  -9   -0.30    0.86
   2   6   9    1.41    0.66
  -2  -6  -9    0.30    0.46
  -2  -6  -9   -0.31    0.38
  -2  -6 -10   68.18    8.13
   2   6  10   88.27    7.95
  -2  -6 -10   78.81    8.25
  -2  -6 -11   -0.35    0.92
   2   6  11    0.23    0.58
  -2  -6 -11   -0.34    0.52
  -2  -6 -11   -0.35    0.61
  -2  -6 -12    0.75    0.74
   2   6  12    1.75    0.93
  -2  -6 -12    0.73    0.56
  -2  -6 -13    3.73    1.15
  -2  -6 -13    1.57    1.10
   2   6  13    1.74    0.76
  -2  -6 -14    2.95    1.09
   2   6  14    1.57    0.73
  -2  -6 -14    2.38    1.11
  -2  -6 -15    9.16    1.75
   2   6  15    3.82    1.02
  -2  -6 -16   -0.32    0.49
   2   6  16   -0.22    0.33
  -2  -6 -17   20.99    2.94
   2   6  17   18.00    2.59
  -2  -6 -18    0.72    0.52
   2   6  18    0.17    0.38
  -2  -6 -19    0.93    0.52
   2   6  19    1.27    0.47
  -2  -7  13    1.10    0.77
  -2  -7  12    9.73    2.01
  -2  -7  11   32.15    4.49
  -2  -7  10    7.70    1.92
  -2  -7   9    1.38    0.77
  -2  -7   9    1.25    0.82
  -2  -7   8   21.62    2.96
  -2  -7   8   17.46    3.12
  -2  -7   8   18.35    3.14
  -2  -7   7   -0.29    0.57
  -2  -7   7   -0.38    0.66
  -2  -7   7    0.40    0.61
  -2  -7   6   59.60    7.10
  -2  -7   6   62.59    7.45
  -2  -7   6   54.85    7.31
  -2  -7   6   74.74    7.35
  -2  -7   5    0.22    0.38
  -2  -7   5    0.53    0.57
  -2  -7   5   -0.18    0.37
  -2  -7   5   -0.35    0.68
  -2  -7   5    0.36    0.62
  -2  -7   5    0.33    0.50
  -2  -7   5    0.18    0.35
  -2  -7   5   -0.58    0.61
  -2  -7   4   33.83    3.44
  -2  -7   4   27.81    3.69
  -2  -7   4   23.37    3.04
  -2  -7   4   25.50    3.34
  -2  -7   4   27.79    3.16
  -2  -7   4   28.04    3.52
  -2  -7   3    8.53    1.46
  -2  -7   3    9.88    1.83
  -2  -7   3    8.50    1.38
  -2  -7   3    9.04    1.65
  -2  -7   3    7.16    1.33
  -2  -7   2   33.94    3.93
  -2  -7   2   30.66    3.78
  -2  -7   2   30.63    4.17
  -2  -7   2   30.87    3.95
  -2  -7   2   33.79    3.74
  -2  -7   1    0.61    0.47
  -2  -7   1    0.31    0.43
  -2  -7   1    0.19    0.33
  -2  -7   1    0.30    0.46
  -2  -7   1    0.22    0.43
  -2  -7   0    3.88    0.88
  -2  -7   0    3.78    0.86
  -2  -7   0    1.63    0.90
  -2  -7   0    2.33    0.71
  -2  -7   0    4.16    1.11
  -2  -7   0    3.68    0.91
  -2  -7  -1   -0.15    0.31
  -2  -7  -1    0.32    0.56
  -2  -7  -1    0.29    0.51
  -2  -7  -1    0.17    0.26
  -2  -7  -1    0.19    0.33
  -2  -7  -2    5.86    0.93
  -2  -7  -2    3.80    1.11
  -2  -7  -2    2.74    0.74
  -2  -7  -2    4.72    1.22
  -2  -7  -2    3.21    0.82
  -2  -7  -3   59.16    5.79
  -2  -7  -3   41.01    5.39
  -2  -7  -3   45.80    5.11
  -2  -7  -3   38.89    5.48
  -2  -7  -4   16.07    2.95
   2   7   4   23.90    2.67
  -2  -7  -4   25.57    3.26
  -2  -7  -4   18.63    3.17
  -2  -7  -5   55.24    6.73
  -2  -7  -5   53.00    6.91
   2   7   5   62.44    6.27
  -2  -7  -6    4.63    1.17
  -2  -7  -6    3.23    1.23
  -2  -7  -6    4.13    1.24
  -2  -7  -7   27.78    3.46
  -2  -7  -7   22.79    3.73
  -2  -7  -7   20.62    3.31
  -2  -7  -8    7.55    1.57
  -2  -7  -8    5.76    1.45
  -2  -7  -8    4.99    1.54
  -2  -7  -9   14.87    2.87
   2   7   9   24.59    2.90
  -2  -7  -9   24.96    3.32
  -2  -7  -9   21.18    3.28
  -2  -7  -9   22.09    3.75
  -2  -7 -10    6.85    1.71
   2   7  10    8.77    1.57
  -2  -7 -10   11.66    2.10
  -2  -7 -10    8.83    1.94
  -2  -7 -10    6.70    2.04
  -2  -7 -11   -0.35    0.86
   2   7  11    0.23    0.54
  -2  -7 -11   -0.38    0.47
  -2  -7 -11   -0.38    0.74
  -2  -7 -11   -0.48    0.73
  -2  -7 -12   16.61    2.56
  -2  -7 -12   15.18    2.70
  -2  -7 -13    1.53    0.88
  -2  -7 -13   -0.46    0.70
  -2  -7 -13   -0.38    0.67
  -2  -7 -14    2.93    1.10
  -2  -7 -15    2.03    1.04
  -2  -7 -16   13.57    2.32
  -2  -7 -17    4.12    1.11
   2   7  17    2.26    0.76
  -2  -7 -18    1.86    0.68
   2   7  18    0.59    0.42
  -2  -8  12    0.25    0.37
  -2  -8  11   10.84    2.01
  -2  -8  10   -0.34    0.60
  -2  -8   9   15.83    2.43
  -2  -8   9   14.57    2.66
  -2  -8   8   -0.29    0.57
  -2  -8   8    0.39    0.77
  -2  -8   7   10.41    1.99
  -2  -8   7   10.01    2.18
  -2  -8   6    1.44    0.63
  -2  -8   6    0.40    0.86
  -2  -8   6    0.93    0.67
  -2  -8   5   84.58    7.86
  -2  -8   5   75.86    8.45
  -2  -8   5   57.68    8.15
  -2  -8   5   75.32    7.77
  -2  -8   5   62.75    7.97
  -2  -8   4   19.34    2.45
  -2  -8   4   12.51    2.44
  -2  -8   4   16.64    2.40
  -2  -8   4   21.32    3.07
  -2  -8   4   18.45    2.58
  -2  -8   3   18.94    2.56
  -2  -8   3   17.37    2.63
  -2  -8   3   19.87    3.04
  -2  -8   3   17.50    2.74
  -2  -8   3   19.77    2.59
  -2  -8   2   44.04    4.62
  -2  -8   2   38.76    4.23
  -2  -8   2   39.21    4.83
  -2  -8   2   31.19    4.21
  -2  -8   2   28.85    4.25
  -2  -8   1    1.03    0.55
  -2  -8   1    0.38    0.46
  -2  -8   1    0.35    0.43
  -2  -8   1    0.23    0.40
  -2  -8   1    0.25    0.48
  -2  -8   0    1.24    0.58
  -2  -8   0    0.91    0.51
  -2  -8   0    0.78    0.59
  -2  -8   0    1.74    0.91
  -2  -8   0    1.07    0.56
  -2  -8   0    0.23    0.41
  -2  -8  -1   -0.17    0.34
  -2  -8  -1    0.39    0.59
  -2  -8  -1    0.40    0.35
  -2  -8  -1   -0.35    0.53
  -2  -8  -1    0.24    0.42
  -2  -8  -2    1.15    0.54
  -2  -8  -2    0.35    0.61
  -2  -8  -2    0.38    0.67
  -2  -8  -2   -0.23    0.41
  -2  -8  -3   38.26    4.72
  -2  -8  -3   38.71    4.25
  -2  -8  -3   34.16    4.56
  -2  -8  -3   24.18    4.43
  -2  -8  -4   19.37    2.95
  -2  -8  -4   15.89    2.34
  -2  -8  -4   15.30    2.69
  -2  -8  -4   14.41    2.81
  -2  -8  -5    4.28    1.30
   2   8   5    5.30    1.05
  -2  -8  -5    4.98    1.60
  -2  -8  -5    5.04    1.48
   2   8   6   27.46    3.43
  -2  -8  -6   30.19    4.48
  -2  -8  -6   28.12    3.98
   2   8   7   -0.20    0.30
  -2  -8  -7   -0.49    0.86
  -2  -8  -7    1.11    0.72
   2   8   8    0.41    0.31
  -2  -8  -8    0.34    0.52
  -2  -8  -8   -0.51    0.63
  -2  -8  -8   -0.38    0.81
  -2  -8  -9    0.35    0.31
  -2  -8  -9   -0.38    0.67
  -2  -8  -9   -0.52    0.64
  -2  -8 -10    4.69    1.35
  -2  -8 -10    3.11    1.31
  -2  -8 -10    1.93    0.93
  -2  -8 -11    1.96    0.98
  -2  -8 -11    2.03    1.33
  -2  -8 -11    0.67    0.67
  -2  -8 -12    4.63    1.34
  -2  -8 -12    2.93    1.25
  -2  -8 -12    2.77    1.13
  -2  -8 -13   20.79    3.84
  -2  -8 -13   21.42    3.30
  -2  -8 -14    2.05    0.87
  -2  -8 -15    4.88    1.25
  -2  -8 -16    1.57    0.74
  -2  -8 -17    0.43    0.46
  -2  -9  10    2.24    0.84
  -2  -9   9   15.31    2.14
  -2  -9   9    9.72    2.03
  -2  -9   8    0.52    0.56
  -2  -9   8   -0.33    0.50
  -2  -9   7    2.25    0.85
  -2  -9   7    0.36    0.71
  -2  -9   6    5.57    1.41
  -2  -9   5   -0.22    0.54
  -2  -9   5    0.30    0.52
  -2  -9   4    1.32    0.69
  -2  -9   4    3.38    0.90
  -2  -9   4    4.15    1.16
  -2  -9   3   20.15    3.28
  -2  -9   3   22.14    2.93
  -2  -9   3   20.78    3.09
  -2  -9   3   22.50    2.92
  -2  -9   2    9.61    2.03
  -2  -9   2    8.61    1.70
  -2  -9   2    7.81    1.59
  -2  -9   2   11.58    1.74
  -2  -9   1   11.60    2.35
  -2  -9   1   13.78    2.21
  -2  -9   1   14.60    2.11
  -2  -9   0   23.49    2.79
  -2  -9   0   17.19    2.70
  -2  -9   0   20.15    3.21
  -2  -9   0   21.33    3.01
  -2  -9  -1    0.19    0.44
  -2  -9  -1    0.43    0.93
  -2  -9  -1    0.45    0.44
  -2  -9  -1    1.16    0.89
  -2  -9  -1    0.28    0.43
  -2  -9  -2    3.44    0.89
  -2  -9  -2    3.90    1.34
  -2  -9  -2    2.35    1.11
  -2  -9  -2    2.16    0.79
  -2  -9  -3    1.19    0.57
  -2  -9  -3    1.19    0.78
  -2  -9  -3    1.04    0.57
  -2  -9  -3    1.71    0.99
  -2  -9  -4   15.19    2.75
  -2  -9  -4   13.91    2.27
  -2  -9  -4   17.47    2.97
  -2  -9  -5   -0.25    0.43
  -2  -9  -5   -0.40    0.61
  -2  -9  -5    0.52    0.91
  -2  -9  -5    0.81    1.12
  -2  -9  -6    5.34    1.94
  -2  -9  -6    6.30    1.80
   2   9   7    0.22    0.33
  -2  -9  -7   -0.39    0.58
  -2  -9  -7   -0.55    0.83
  -2  -9  -7    0.40    0.60
  -2  -9  -8    6.50    1.67
  -2  -9  -8    8.33    2.29
  -2  -9  -8    9.16    2.04
  -2  -9  -9    0.55    0.83
  -2  -9  -9   -0.40    0.60
  -2  -9 -10    0.54    0.66
  -2  -9 -10   -0.39    0.59
  -2  -9 -11    2.06    1.40
  -2  -9 -11    6.43    1.56
  -2  -9 -12    1.44    1.13
  -2  -9 -12    2.51    1.01
  -2  -9 -13   -0.44    0.67
  -2  -9 -13   -0.33    0.50
  -2  -9 -14    0.39    0.92
  -2  -9 -14    2.36    0.90
  -2  -9 -15    0.25    0.38
  -2  -9 -16   -0.21    0.36
  -2 -10   8   -0.19    0.41
  -2 -10   7    5.12    1.17
  -2 -10   6    0.49    0.56
  -2 -10   5   -0.26    0.50
  -2 -10   4    7.37    1.32
  -2 -10   4    5.17    1.10
  -2 -10   4    4.27    1.16
  -2 -10   3    1.25    0.63
  -2 -10   3   -0.34    0.52
  -2 -10   3    1.02    0.59
  -2 -10   3    0.54    0.53
  -2 -10   2   15.93    2.06
  -2 -10   2    7.55    1.76
  -2 -10   2   12.57    1.93
  -2 -10   2   12.03    2.24
  -2 -10   1    6.83    1.29
  -2 -10   1    7.05    1.33
  -2 -10   1    4.02    1.40
  -2 -10   0    7.17    1.76
  -2 -10   0    8.46    1.45
  -2 -10  -1    3.50    1.23
  -2 -10  -1    3.89    0.94
  -2 -10  -2    0.40    0.49
  -2 -10  -2    0.19    0.49
  -2 -10  -3   -0.41    0.71
  -2 -10  -3    0.18    0.46
  -2 -10  -3    0.87    0.76
  -2 -10  -4   72.84    8.99
  -2 -10  -4   80.60    9.04
  -2 -10  -5    1.25    0.91
  -2 -10  -5    2.45    1.08
  -2 -10  -6   34.52    4.76
  -2 -10  -6   31.58    4.59
  -2 -10  -7   35.51    4.67
  -2 -10  -7   29.85    4.49
  -2 -10  -8    9.97    2.27
  -2 -10  -8   18.62    2.83
  -2 -10  -9    0.74    0.72
  -2 -10  -9    0.54    0.81
  -2 -10  -9   -0.37    0.57
  -2 -10 -10   13.91    2.52
  -2 -10 -10   13.30    2.93
  -2 -10 -10   14.30    2.48
  -2 -10 -11   -0.34    0.59
  -2 -10 -11    0.48    0.59
  -2 -10 -11   -0.34    0.58
  -2 -10 -12   18.13    2.96
  -2 -10 -12   22.33    3.15
  -2 -10 -13   15.15    2.62
  -2 -10 -13   21.70    2.86
  -2 -10 -14   -0.23    0.40
  -2 -10 -14   -0.23    0.41
  -2 -10 -15    2.72    0.93
  -2 -10 -15    5.32    1.05
  -2 -11   6   -0.17    0.42
  -2 -11   5    0.15    0.35
  -2 -11   5   -0.39    0.48
  -2 -11   4    1.56    0.63
  -2 -11   4    2.13    0.76
  -2 -11   3    0.45    0.49
  -2 -11   3    0.15    0.33
  -2 -11   2    0.17    0.43
  -2 -11   2    0.30    0.45
  -2 -11   2    0.51    0.50
  -2 -11   1   10.85    1.75
  -2 -11   1   11.29    1.79
  -2 -11   1   13.80    2.27
  -2 -11   0    2.43    0.89
  -2 -11   0    1.64    0.85
  -2 -11  -1    6.19    1.25
  -2 -11  -1    9.15    1.45
  -2 -11  -1    6.83    1.67
  -2 -11  -2   14.46    2.50
  -2 -11  -2   12.62    1.89
  -2 -11  -3    5.05    1.49
  -2 -11  -4   -0.36    0.84
  -2 -11  -4    0.38    0.81
  -2 -11  -5    7.28    1.67
  -2 -11  -5    4.14    1.49
  -2 -11  -6    0.36    0.54
  -2 -11  -6    0.37    0.64
  -2 -11  -7    2.44    1.05
  -2 -11  -7    3.92    1.35
  -2 -11  -8    0.67    0.65
  -2 -11  -8   -0.34    0.60
  -2 -11  -9    4.42    1.33
  -2 -11  -9    6.17    1.50
  -2 -11 -10    1.46    0.73
  -2 -11 -10    0.60    0.60
  -2 -11 -11    2.91    0.95
  -2 -11 -11    4.65    1.29
  -2 -11 -12   -0.23    0.35
  -2 -11 -12    0.24    0.47
  -2 -11 -13    5.10    1.08
  -2 -11 -13    4.97    1.17
  -2 -12   3    0.24    0.31
  -2 -12   2    0.13    0.37
  -2 -12   2    0.11    0.25
  -2 -12   1    1.46    0.53
  -2 -12   0    0.97    0.60
  -2 -12   0    0.13    0.35
  -2 -12  -1    3.64    0.78
  -2 -12  -1    1.52    0.62
  -2 -12  -1    2.80    0.94
  -2 -12  -2    2.09    0.62
  -2 -12  -2    0.99    0.44
  -2 -12  -2    0.53    0.62
  -2 -12  -3   -0.14    0.33
  -2 -12  -3   -0.27    0.53
  -2 -12  -4    0.82    0.72
  -2 -12  -5    0.27    0.48
  -2 -12  -6    2.13    0.86
  -2 -12  -7    0.26    0.50
  -2 -12  -7   -0.27    0.41
  -2 -12  -8    1.21    0.60
  -2 -12  -8   -0.26    0.55
  -2 -12  -9    0.67    0.52
  -2 -12  -9    1.19    0.72
  -2 -12 -10    1.80    0.69
  -2 -12 -10    1.06    0.71
  -2 -12 -11    2.93    0.74
  -3  12   6    0.20    0.21
  -3  12   5    0.11    0.23
  -3  12   4   -0.11    0.29
  -3  12   3    0.66    0.33
   3 -12  -2   -0.20    0.30
  -3  12   2   -0.11    0.21
   3 -12  -1    0.30    0.28
  -3  12   1    0.43    0.26
   3 -12   0    0.40    0.32
  -3  12   0    0.10    0.20
   3 -12   1   -0.10    0.25
   3 -12   2    0.09    0.25
  -3  11  10    0.19    0.18
  -3  11   9   -0.11    0.20
  -3  11   8   -0.26    0.28
  -3  11   7    0.14    0.28
  -3  11   6    0.30    0.30
  -3  11   5    0.16    0.37
  -3  11   4   -0.16    0.35
  -3  11   3    0.17    0.38
  -3  11   2   -0.17    0.36
  -3  11   1   -0.16    0.35
   3 -11   0    0.30    0.37
  -3  11   0    0.48    0.40
   3 -11   1    0.87    0.47
  -3  11  -1    0.15    0.27
   3 -11   2   -0.14    0.38
  -3  11  -2   -0.14    0.33
   3 -11   3    0.13    0.36
   3 -11   4   -0.12    0.34
   3 -11   5    0.15    0.33
   3 -11   6   -0.14    0.32
  -3  10  12    0.10    0.21
  -3  10  12    0.18    0.21
  -3  10  11    0.24    0.26
  -3  10  10    0.42    0.33
  -3  10   9    0.16    0.27
  -3  10   8    0.34    0.33
  -3  10   7   -0.17    0.34
  -3  10   7   -0.18    0.41
  -3  10   6    2.99    0.85
  -3  10   5    0.19    0.38
  -3  10   4    1.78    0.73
  -3  10   3    1.21    0.57
  -3  10   2   -0.20    0.36
  -3  10   1    0.82    0.57
  -3  10   0   -0.20    0.40
  -3  10  -1    0.20    0.35
  -3  10  -2    0.58    0.45
  -3  10  -3   -0.18    0.39
   3 -10   4   -0.16    0.42
  -3  10  -4   -0.17    0.33
   3 -10   4   -0.24    0.50
  -3  10  -5   -0.16    0.31
   3 -10   5   -0.23    0.52
   3 -10   6    0.42    0.49
   3 -10   7    0.77    0.59
   3 -10   8    0.34    0.39
   3 -10   9    0.14    0.27
  -3   9  13   -0.12    0.17
  -3   9  12    0.56    0.33
  -3   9  11   -0.16    0.32
  -3   9  10    0.18    0.27
  -3   9   9    0.19    0.29
  -3   9   8   -0.40    0.39
  -3   9   7    0.20    0.31
  -3   9   6    1.63    0.64
  -3   9   5    0.81    0.54
  -3   9   4    0.20    0.39
  -3   9   3    1.70    0.71
  -3   9   2    0.65    0.47
  -3   9   1    0.22    0.33
  -3   9   0    0.22    0.48
  -3   9  -1    0.22    0.39
  -3   9  -2    0.22    0.39
  -3   9  -3    1.51    0.64
  -3   9  -4    1.03    0.60
   3  -9   4   -0.28    0.61
  -3   9  -5    0.20    0.34
   3  -9   5    0.56    0.60
  -3   9  -6   -0.37    0.32
   3  -9   6   -0.54    0.53
   3  -9   7    3.34    1.08
   3  -9   8    0.24    0.46
   3  -9   9   -0.21    0.45
   3  -9  10    0.17    0.43
  -3   8  14    0.37    0.26
  -3   8  13   -0.15    0.26
  -3   8  12    0.34    0.37
  -3   8  11    0.57    0.48
  -3   8  10    0.21    0.36
  -3   8   9   -0.21    0.37
  -3   8   8    1.29    0.63
  -3   8   7   -0.21    0.42
  -3   8   6    0.63    0.45
  -3   8   5    9.83    1.66
  -3   8   4    0.40    0.40
  -3   8   4    1.59    0.58
  -3   8   3    5.03    1.16
  -3   8   3    6.93    1.26
  -3   8   2    2.00    0.79
  -3   8   2    3.52    0.91
  -3   8   2    3.55    0.88
  -3   8   1    0.84    0.53
  -3   8   1    0.85    0.46
  -3   8   0    0.65    0.43
  -3   8   0    0.87    0.47
  -3   8  -1    0.66    0.47
  -3   8  -1    0.45    0.40
  -3   8  -2    0.23    0.44
  -3   8  -2    0.89    0.62
  -3   8  -2    0.92    0.57
  -3   8  -3    0.22    0.39
  -3   8  -3    0.44    0.51
  -3   8  -3    0.47    0.46
  -3   8  -4   -0.22    0.34
  -3   8  -4    0.24    0.47
  -3   8  -4   -0.22    0.38
  -3   8  -5    0.22    0.33
  -3   8  -6    0.21    0.41
   3  -8   7    0.30    0.58
  -3   8  -7   -0.20    0.30
   3  -8   8   -0.29    0.57
  -3   8  -8   -0.19    0.29
   3  -8   9    0.32    0.78
   3  -8   9    0.27    0.62
   3  -8  10    0.29    0.57
   3  -8  10    1.67    0.69
   3  -8  11   -0.26    0.55
   3  -8  11    0.20    0.45
   3  -8  12   -0.22    0.50
   3  -8  12    0.22    0.43
  -3   7  15   -0.24    0.26
  -3   7  15    0.16    0.38
  -3   7  14    0.45    0.33
  -3   7  14    0.39    0.46
  -3   7  13    0.87    0.44
  -3   7  12    1.16    0.49
  -3   7  11    0.41    0.44
  -3   7  10    0.21    0.42
  -3   7   9    1.07    0.54
  -3   7   8   11.44    1.87
  -3   7   7    0.21    0.31
  -3   7   6    0.40    0.39
  -3   7   5    6.85    1.31
  -3   7   4    2.33    0.71
  -3   7   4    2.86    0.78
  -3   7   3    1.46    0.53
  -3   7   3   -0.19    0.33
  -3   7   2    0.18    0.43
  -3   7   2    1.48    0.58
  -3   7   1    0.19    0.37
  -3   7   1    1.47    0.53
  -3   7   0    0.19    0.24
  -3   7   0    0.55    0.42
  -3   7   0    0.38    0.44
  -3   7  -1    0.20    0.34
  -3   7  -1   -0.20    0.30
  -3   7  -2    1.83    0.71
  -3   7  -2    1.83    0.66
  -3   7  -3    0.21    0.41
  -3   7  -3    0.21    0.26
  -3   7  -3    0.41    0.36
  -3   7  -4    0.63    0.49
  -3   7  -4    0.22    0.38
  -3   7  -4   -0.21    0.31
  -3   7  -5    0.21    0.26
  -3   7  -5   -0.21    0.37
  -3   7  -6    0.21    0.37
  -3   7  -7    0.21    0.45
   3  -7   7   -0.37    1.01
  -3   7  -8    1.27    0.62
   3  -7   8    1.13    0.88
  -3   7  -9    0.62    0.44
   3  -7   9   -0.31    0.54
   3  -7  10    3.45    1.10
   3  -7  10    2.59    1.20
   3  -7  11    0.35    0.68
   3  -7  12   -0.61    0.66
   3  -7  13    0.26    0.55
   3  -7  13   -0.52    0.65
   3  -7  14    0.20    0.42
   3  -7  14    0.42    0.49
  -3   6  16    1.03    0.48
  -3   6  15    1.06    0.65
  -3   6  14    0.34    0.39
  -3   6  14   -0.24    0.52
  -3   6  13   -0.19    0.33
  -3   6  13    0.27    0.46
  -3   6  12    0.40    0.39
  -3   6  12   -0.27    0.48
  -3   6  11    1.03    0.55
  -3   6  11    0.55    0.59
  -3   6  10    1.85    0.67
  -3   6  10    2.12    0.79
  -3   6   9    7.82    1.63
  -3   6   9    7.27    1.35
  -3   6   8   -0.28    0.35
  -3   6   8    0.20    0.30
  -3   6   7    4.01    1.11
  -3   6   7    4.01    0.99
  -3   6   6    0.25    0.44
  -3   6   6    0.37    0.36
  -3   6   5    0.36    0.35
   3  -6  -4    5.85    1.14
  -3   6   4    5.12    0.98
  -3   6   4    4.88    1.03
   3  -6  -3   -0.18    0.28
  -3   6   3   -0.16    0.30
  -3   6   3    0.34    0.29
  -3   6   2    0.16    0.31
   3  -6  -2    0.18    0.28
  -3   6   2    0.16    0.32
  -3   6   1    1.88    0.60
   3  -6  -1    1.48    0.59
  -3   6   1    3.25    0.75
  -3   6   0    1.43    0.53
  -3   6   0    2.27    0.67
  -3   6   0    1.62    0.59
  -3   6  -1    0.33    0.29
  -3   6  -1    0.33    0.32
  -3   6  -1    1.17    0.53
  -3   6  -2    1.36    0.53
  -3   6  -2    1.22    0.54
  -3   6  -3   -0.18    0.22
  -3   6  -3   -0.17    0.26
  -3   6  -3    0.18    0.32
  -3   6  -4    0.76    0.44
  -3   6  -4    0.54    0.35
  -3   6  -4    0.56    0.44
  -3   6  -5    0.40    0.31
   3  -6   5    0.92    0.67
  -3   6  -5    0.56    0.37
  -3   6  -5    0.96    0.50
  -3   6  -6    1.96    0.78
   3  -6   6    2.79    0.94
  -3   6  -6    2.16    0.70
   3  -6   6    3.71    1.37
  -3   6  -7    1.21    0.54
   3  -6   7    0.83    0.69
   3  -6   7    0.73    1.06
  -3   6  -8    0.42    0.48
   3  -6   8    1.44    0.79
   3  -6   8   -0.39    0.97
   3  -6   9   -0.82    1.08
  -3   6  -9    0.64    0.45
   3  -6  10    0.42    0.82
   3  -6  11    1.65    1.09
   3  -6  12    0.77    0.82
   3  -6  13    0.67    0.88
   3  -6  14    0.27    0.58
   3  -6  15   -0.20    0.44
   3  -6  15    0.23    0.44
  -3   5  17    0.15    0.30
  -3   5  16    0.20    0.40
  -3   5  15    0.24    0.43
  -3   5  14   -0.27    0.48
  -3   5  13   -0.19    0.38
  -3   5  13   -0.29    0.62
  -3   5  12    1.16    0.73
  -3   5  11   -0.28    0.60
  -3   5  10    5.55    1.36
  -3   5  10    5.05    1.30
  -3   5   9    0.25    0.43
  -3   5   9   -0.30    0.45
  -3   5   8    3.47    1.06
  -3   5   8    6.16    1.34
  -3   5   7   -0.22    0.33
  -3   5   7   -0.26    0.32
  -3   5   6    5.16    1.19
  -3   5   6    3.97    0.92
  -3   5   5   -0.23    0.41
  -3   5   5    0.16    0.28
  -3   5   4    2.49    0.66
  -3   5   4    2.63    0.77
   3  -5  -4    1.73    0.64
   3  -5  -3    4.58    0.93
  -3   5   3    3.47    0.76
  -3   5   3    3.13    0.76
   3  -5  -2    0.65    0.38
  -3   5   2    0.38    0.28
  -3   5   2    0.57    0.35
  -3   5   1   -0.13    0.22
   3  -5  -1   -0.16    0.31
  -3   5   1   -0.14    0.24
  -3   5   0    0.13    0.25
   3  -5   0    0.15    0.33
  -3   5   0   -0.14    0.24
   3  -5   1    0.31    0.39
  -3   5  -1    0.13    0.23
  -3   5  -1   -0.14    0.27
  -3   5  -1   -0.14    0.24
   3  -5   2    0.17    0.29
  -3   5  -2    0.14    0.27
  -3   5  -2    0.14    0.28
  -3   5  -2    0.29    0.35
  -3   5  -3    0.41    0.32
  -3   5  -3    0.44    0.34
  -3   5  -3   -0.15    0.31
  -3   5  -3    0.15    0.26
  -3   5  -4   -0.16    0.31
  -3   5  -4    0.30    0.33
  -3   5  -4    0.32    0.36
  -3   5  -5    1.36    0.50
   3  -5   5    0.87    0.53
   3  -5   5    1.15    1.01
  -3   5  -5    0.48    0.32
  -3   5  -5    0.33    0.29
   3  -5   6    0.96    0.58
   3  -5   6    0.64    0.88
   3  -5   6    0.46    0.58
  -3   5  -6    1.20    0.50
  -3   5  -6    0.34    0.34
   3  -5   7    2.92    0.89
   3  -5   7    1.40    1.04
   3  -5   7    2.79    0.92
  -3   5  -7    2.69    0.74
   3  -5   8    8.43    2.17
   3  -5   8   11.00    1.92
  -3   5  -8   10.10    1.66
  -3   5  -9   12.97    2.06
   3  -5   9    9.55    2.34
   3  -5   9    9.43    1.90
  -3   5  -9   11.93    1.86
  -3   5 -10    6.67    1.56
   3  -5  10   13.19    2.64
   3  -5  10   12.10    2.02
   3  -5  11    1.34    1.11
   3  -5  12    1.73    1.15
  -3   5 -12    2.26    0.84
   3  -5  13    3.16    1.20
  -3   5 -13    0.79    0.52
   3  -5  14    0.33    0.71
   3  -5  15   -0.26    0.52
   3  -5  16   -0.44    0.47
  -3   4  17    0.17    0.39
  -3   4  16   -0.22    0.42
  -3   4  15   -0.26    0.55
  -3   4  14   -0.28    0.50
  -3   4  13   -0.30    0.58
  -3   4  12    0.29    0.51
  -3   4  11    0.64    0.49
  -3   4  11    0.28    0.49
  -3   4  10    0.31    0.61
  -3   4  10    0.26    0.39
  -3   4   9    0.30    0.37
  -3   4   9    0.24    0.42
  -3   4   8    0.28    0.34
  -3   4   8    0.44    0.47
  -3   4   7   11.24    1.77
  -3   4   7    6.22    1.33
  -3   4   6    0.24    0.36
  -3   4   6    0.39    0.39
  -3   4   5    2.85    0.82
  -3   4   5    2.06    0.73
   3  -4  -4    1.98    0.66
  -3   4   4    4.08    0.94
   3  -4  -3    1.44    0.57
  -3   4   3    3.14    0.81
  -3   4   2   26.39    2.79
   3  -4  -2   24.69    2.96
  -3   4   2   21.19    2.94
  -3   4   1    4.22    0.84
  -3   4   1    5.88    0.85
   3  -4  -1    3.78    0.84
  -3   4   0    0.59    0.26
   3  -4   0   -0.14    0.25
   3  -4   1    6.36    1.04
  -3   4  -1    4.58    0.87
   3  -4   2    5.57    0.94
  -3   4  -2    4.12    0.81
   3  -4   3    0.55    0.47
   3  -4   3    1.41    0.53
  -3   4  -3    1.81    0.50
  -3   4  -3    0.61    0.33
   3  -4   4   -0.15    0.40
  -3   4  -4   -0.13    0.25
  -3   4  -4   -0.13    0.25
  -3   4  -5    0.71    0.36
   3  -4   5    0.33    0.47
  -3   4  -5    1.40    0.44
  -3   4  -5    1.09    0.48
   3  -4   5    1.91    0.92
  -3   4  -5    0.82    0.39
  -3   4  -6    5.32    1.01
   3  -4   6    5.70    1.22
   3  -4   6    6.90    1.58
  -3   4  -6    5.57    1.00
  -3   4  -7    0.46    0.36
   3  -4   7    0.40    0.63
   3  -4   7    0.66    1.04
   3  -4   7    0.22    0.39
  -3   4  -7    0.31    0.31
  -3   4  -8    3.88    0.91
   3  -4   8    5.26    1.22
  -3   4  -8    4.81    1.09
   3  -4   8    6.21    1.78
   3  -4   8    5.98    1.29
  -3   4  -9    3.88    0.90
   3  -4   9    1.59    1.13
   3  -4   9    2.06    0.86
  -3   4  -9    4.19    1.00
   3  -4   9    3.12    1.03
   3  -4  10    3.40    1.59
   3  -4  10    1.60    0.76
  -3   4 -10    2.57    0.86
   3  -4  11    2.20    0.97
  -3   4 -11    1.97    0.80
   3  -4  11    2.65    1.65
   3  -4  11    1.14    0.96
   3  -4  12    1.77    1.22
   3  -4  12   -0.39    0.69
  -3   4 -12    2.92    0.92
   3  -4  13   -0.42    0.89
   3  -4  13   -0.77    0.89
  -3   4 -13   -0.28    0.43
   3  -4  14    1.48    1.07
   3  -4  14    0.36    0.63
  -3   4 -14    0.27    0.57
   3  -4  15    0.30    0.59
   3  -4  15   -0.65    0.75
   3  -4  16    0.27    0.54
   3  -4  17    0.22    0.42
  -3   3  17    0.71    0.51
  -3   3  17    0.17    0.37
  -3   3  16   -0.30    0.58
  -3   3  16   -0.22    0.43
  -3   3  15    1.70    0.97
  -3   3  15    3.08    0.93
  -3   3  14    1.09    0.74
  -3   3  14    4.24    1.12
  -3   3  13    2.95    1.15
  -3   3  13    3.23    1.07
  -3   3  12    0.36    0.62
  -3   3  12   -0.29    0.51
  -3   3  11   -0.33    0.50
  -3   3  11    0.28    0.42
  -3   3  10    6.33    1.42
  -3   3  10    4.32    1.17
  -3   3  10    2.82    0.92
  -3   3   9    0.27    0.47
  -3   3   9   -0.29    0.44
  -3   3   9   -0.23    0.46
  -3   3   8    0.81    0.53
  -3   3   8    0.43    0.38
  -3   3   7   -0.25    0.30
  -3   3   7   -0.20    0.39
  -3   3   6    0.22    0.34
  -3   3   6    0.37    0.40
  -3   3   5    0.81    0.50
  -3   3   4    0.91    0.48
  -3   3   3   41.64    4.67
  -3   3   2    3.27    0.79
  -3   3   1    9.19    1.27
   3  -3  -1    9.46    1.40
  -3   3   1    8.86    1.16
  -3   3   1    7.80    1.28
  -3   3   0    1.45    0.47
  -3   3   0    2.58    0.47
   3  -3   0    2.23    0.58
  -3   3  -1   -0.08    0.22
   3  -3   1    0.13    0.29
  -3   3  -1    0.09    0.20
   3  -3   2    0.86    0.39
  -3   3  -2    0.09    0.22
   3  -3   3    0.12    0.24
  -3   3  -3   -0.10    0.19
  -3   3  -3    0.10    0.18
   3  -3   4    0.23    0.31
  -3   3  -4   -0.11    0.18
  -3   3  -4    0.11    0.21
  -3   3  -5    0.12    0.22
   3  -3   6    3.23    0.93
  -3   3  -6    2.97    0.65
   3  -3   7    5.17    1.12
  -3   3  -7    3.84    0.73
  -3   3  -7    3.48    0.78
   3  -3   7    2.81    1.18
  -3   3  -7    3.65    0.76
   3  -3   8    8.38    1.36
  -3   3  -8    5.62    1.01
  -3   3  -8    5.13    1.08
   3  -3   8    4.17    1.22
  -3   3  -8    4.89    0.88
  -3   3  -8    6.33    1.08
   3  -3   8    5.08    1.51
   3  -3   8    4.66    1.48
   3  -3   9    0.43    0.48
  -3   3  -9    2.37    0.67
   3  -3   9    1.82    1.32
   3  -3   9    2.06    1.31
   3  -3   9    2.39    0.87
  -3   3  -9    1.68    0.62
   3  -3  10    0.46    0.53
   3  -3  10   -0.39    1.12
   3  -3  10   -0.38    1.09
  -3   3 -10    0.48    0.36
   3  -3  10   -0.26    0.59
   3  -3  11    0.24    0.42
  -3   3 -11    0.27    0.41
   3  -3  11    0.82    0.79
   3  -3  11   -1.62    1.28
   3  -3  11    0.41    1.12
  -3   3 -12    0.58    0.63
  -3   3 -12   -0.29    0.44
   3  -3  12   -1.24    1.19
   3  -3  12   -0.85    1.11
   3  -3  13    0.80    0.86
   3  -3  13    0.86    0.75
  -3   3 -13    0.30    0.45
   3  -3  14    0.83    0.89
  -3   3 -14    0.58    0.51
   3  -3  15    0.38    0.81
  -3   3 -15    0.80    0.57
   3  -3  16    0.33    0.64
   3  -3  17    0.54    0.53
   3  -3  18   -0.20    0.40
  -3   2  17    0.25    0.49
  -3   2  16   -0.31    0.47
  -3   2  15    0.35    0.53
  -3   2  15    0.51    0.55
  -3   2  14   -0.38    0.57
  -3   2  14   -0.28    0.55
  -3   2  13    2.67    1.01
  -3   2  13    1.17    0.82
  -3   2  12    0.37    0.65
  -3   2  12   -0.29    0.51
  -3   2  11    2.08    0.93
  -3   2  11    2.22    0.90
  -3   2  10    1.27    0.79
  -3   2  10    0.77    0.64
  -3   2   9    0.29    0.35
  -3   2   9   -0.28    0.49
  -3   2   9    0.23    0.41
  -3   2   8   -0.26    0.45
  -3   2   8    0.25    0.44
  -3   2   8    0.21    0.45
  -3   2   7    3.48    0.96
  -3   2   7    2.32    0.76
  -3   2   6    0.20    0.30
  -3   2   5    0.15    0.26
  -3   2   5   -0.18    0.38
  -3   2   4    0.16    0.31
  -3   2   4    0.14    0.27
  -3   2   3    0.84    0.48
  -3   2   3    1.31    0.53
  -3   2   2   10.81    1.56
  -3   2   2   11.22    1.60
  -3   2   1   30.58    3.30
  -3   2   1   29.52    3.35
  -3   2   0   13.49    1.45
  -3   2   0   10.63    1.54
  -3   2  -1   25.48    2.68
  -3   2  -1   24.36    2.79
   3  -2   2    7.21    1.12
  -3   2  -2    7.57    1.01
  -3   2  -2    7.84    1.02
   3  -2   3    5.99    0.96
  -3   2  -3    5.32    0.85
  -3   2  -3    7.00    0.91
   3  -2   4   -0.31    0.25
  -3   2  -4    0.35    0.22
  -3   2  -5    0.09    0.20
  -3   2  -6    6.76    1.06
  -3   2  -7    4.77    0.98
  -3   2  -7    5.47    0.92
  -3   2  -8    1.08    0.49
   3  -2   8    1.47    0.56
   3  -2   8    0.44    0.66
  -3   2  -8    0.66    0.41
  -3   2  -8    0.63    0.34
  -3   2  -8    1.11    0.46
   3  -2   8    0.92    1.00
   3  -2   8    0.64    0.84
  -3   2  -9    0.30    0.35
   3  -2   9    0.18    0.31
  -3   2  -9    0.36    0.31
  -3   2  -9    0.39    0.45
   3  -2   9   -0.24    0.65
   3  -2   9   -0.65    0.93
   3  -2  10    3.88    0.95
   3  -2  10    5.02    1.28
  -3   2 -10    2.05    0.81
  -3   2 -10    2.75    0.70
   3  -2  10    4.75    1.45
   3  -2  10    4.55    1.62
  -3   2 -11    0.54    0.47
  -3   2 -11    0.52    0.46
   3  -2  11    0.79    0.79
   3  -2  11    0.35    0.98
   3  -2  11    0.41    1.24
  -3   2 -12    1.16    0.68
  -3   2 -12    0.86    0.56
   3  -2  12    0.54    0.63
   3  -2  12    1.09    1.01
   3  -2  12    1.30    1.14
   3  -2  13    0.44    1.02
  -3   2 -13    1.21    0.65
   3  -2  14    0.44    0.93
  -3   2 -14   -0.30    0.65
   3  -2  15   -0.41    0.80
  -3   2 -15    0.29    0.51
   3  -2  16   -0.36    0.70
   3  -2  17   -0.30    0.59
   3  -2  18    0.24    0.47
  -3   1  17    0.26    0.51
  -3   1  16    0.32    0.40
  -3   1  15   -0.36    0.64
  -3   1  14    0.39    0.68
  -3   1  13    2.40    1.07
  -3   1  12    1.17    0.79
  -3   1  12    3.24    0.98
  -3   1  11   -0.37    0.64
  -3   1  11   -0.28    0.43
  -3   1  10   -0.34    0.59
  -3   1  10   -0.26    0.46
  -3   1   9    2.44    0.93
  -3   1   9    3.54    0.99
  -3   1   8    0.54    0.48
  -3   1   8    0.22    0.34
  -3   1   8    0.63    0.45
  -3   1   7    2.66    0.93
  -3   1   7    4.76    1.02
  -3   1   7    3.26    0.83
  -3   1   7    3.39    0.87
  -3   1   6    6.79    1.21
  -3   1   6    6.02    1.12
  -3   1   5   35.15    4.10
  -3   1   5   37.68    4.11
  -3   1   4   28.14    3.20
  -3   1   4   26.48    3.13
  -3   1   3   38.26    4.46
  -3   1   3   44.47    4.50
  -3   1   2   58.83    6.09
  -3   1   2   54.40    6.15
  -3   1   2   64.11    6.19
  -3   1   1   97.29   10.50
  -3   1   1  105.79   10.30
  -3   1   1  113.51   10.63
  -3   1   0   67.98    7.88
  -3   1   0   84.32    8.06
  -3   1   0   82.17    7.75
  -3   1  -1   56.74    5.85
  -3   1  -1   57.85    6.04
  -3   1  -1   62.80    5.92
  -3   1  -2    9.85    1.11
  -3   1  -2    8.74    1.22
  -3   1  -2    9.42    1.15
  -3   1  -3   -0.07    0.17
  -3   1  -3    0.06    0.15
   3  -1   4    0.09    0.23
  -3   1  -4    0.21    0.20
  -3   1  -4    0.07    0.15
  -3   1  -5    0.18    0.23
  -3   1  -5    0.07    0.17
  -3   1  -5    0.08    0.16
  -3   1  -6    4.03    0.79
  -3   1  -6    5.10    0.80
  -3   1  -7   -0.13    0.27
  -3   1  -7   -0.11    0.22
  -3   1  -8   -0.15    0.23
  -3   1  -8    0.77    0.39
   3  -1   9   18.82    2.21
  -3   1  -9   17.18    2.16
  -3   1  -9   15.35    2.21
   3  -1   9   17.93    2.47
   3  -1   9   14.23    2.54
   3  -1   9   15.12    2.76
  -3   1  -9   15.17    2.01
   3  -1  10    0.48    0.63
  -3   1 -10    0.87    0.51
   3  -1  10    0.72    1.18
  -3   1 -11    0.26    0.40
   3  -1  11    0.49    0.68
  -3   1 -11    1.50    0.66
   3  -1  11    0.77    1.17
  -3   1 -12    0.29    0.56
  -3   1 -12    0.56    0.55
   3  -1  12   -0.41    1.13
   3  -1  13    2.13    1.29
  -3   1 -13    0.92    0.72
   3  -1  14    4.29    1.55
  -3   1 -14    0.96    0.80
   3  -1  15   -0.41    0.81
  -3   1 -15   -0.32    0.55
   3  -1  16    2.23    0.94
   3  -1  17   -0.32    0.56
   3  -1  18    0.26    0.52
   3  -1  19   -0.60    0.49
  -3   0  17   -0.26    0.46
  -3   0  16    0.67    0.51
  -3   0  15   -0.38    0.47
  -3   0  14    4.14    1.31
  -3   0  13   12.34    2.44
  -3   0  12    4.62    1.39
  -3   0  12    5.86    1.58
  -3   0  11   10.15    2.08
  -3   0  11    8.72    1.98
  -3   0  10    1.66    0.87
  -3   0  10   -0.36    0.71
  -3   0   9    3.06    0.86
  -3   0   9    3.29    1.14
  -3   0   9    1.95    0.84
  -3   0   8    7.04    1.33
  -3   0   8    6.43    1.46
  -3   0   8    8.32    1.59
  -3   0   7    1.10    0.54
  -3   0   7    2.41    0.83
  -3   0   7    1.01    0.55
  -3   0   6    0.77    0.41
  -3   0   6    1.62    0.56
  -3   0   5    5.86    1.07
  -3   0   5    6.24    1.10
  -3   0   4    6.09    1.04
  -3   0   4    4.93    0.94
  -3   0   4    5.11    0.89
  -3   0   4    6.13    0.89
  -3   0   3    1.13    0.44
  -3   0   3    1.68    0.53
  -3   0   3    1.66    0.48
  -3   0   3    2.23    0.47
  -3   0   2   67.96    6.85
  -3   0   2   68.83    6.71
  -3   0   2   61.84    6.74
  -3   0   1  141.33   13.85
  -3   0   1  137.18   13.76
  -3   0   0  189.08   18.91
  -3   0   0  192.66   18.62
  -3   0   0  191.98   18.84
  -3   0  -1  156.45   16.66
  -3   0  -1  174.63   16.44
  -3   0  -2   89.28    8.97
  -3   0  -2   84.40    8.87
  -3   0  -2   95.10    8.84
  -3   0  -3   82.80    9.34
  -3   0  -3   94.02    9.29
  -3   0  -3  102.47    9.29
  -3   0  -4   27.22    2.92
  -3   0  -4   26.29    2.88
  -3   0  -4   27.63    2.89
  -3   0  -5    0.54    0.26
  -3   0  -5    0.67    0.28
  -3   0  -5    0.72    0.28
  -3   0  -6    3.74    0.65
  -3   0  -6    2.56    0.61
  -3   0  -6    3.53    0.60
  -3   0  -7   21.04    2.33
  -3   0  -7   18.07    2.33
  -3   0  -8    1.65    0.55
  -3   0  -9    6.57    1.25
  -3   0  -9    7.91    1.75
  -3   0  -9    7.12    1.31
  -3   0 -10    1.78    0.74
   3   0  10    4.18    1.11
  -3   0 -10    2.29    0.72
   3   0  10    1.98    1.10
   3   0  11    0.35    0.97
  -3   0 -11   -0.25    0.50
   3   0  12    6.35    1.86
  -3   0 -12    5.11    1.30
   3   0  13    1.97    1.08
   3   0  13    3.13    1.45
  -3   0 -13    5.62    1.32
   3   0  14    0.40    0.78
   3   0  14   -0.40    1.26
  -3   0 -14    1.65    0.91
   3   0  15    9.42    2.10
   3   0  15   10.48    2.17
   3   0  16   -0.36    0.55
   3   0  16   -0.36    0.62
   3   0  17    0.32    0.62
   3   0  17   -0.31    0.60
   3   0  18   -0.27    0.57
   3   0  18   -0.25    0.44
  -3  -1  16   -0.33    0.65
  -3  -1  15   -0.35    0.76
  -3  -1  15   -0.40    0.77
  -3  -1  14    1.30    0.95
  -3  -1  14    3.16    1.16
  -3  -1  13    0.83    0.81
  -3  -1  13   -0.45    0.55
  -3  -1  12    0.83    0.96
  -3  -1  12    1.33    0.87
  -3  -1  11    0.40    0.93
  -3  -1  11    0.84    0.90
  -3  -1  10    3.39    0.96
  -3  -1  10    1.87    0.90
  -3  -1  10    3.82    1.28
  -3  -1   9   15.75    2.19
  -3  -1   9    9.20    2.10
  -3  -1   9   13.56    2.34
  -3  -1   8    4.15    0.97
  -3  -1   8    2.96    0.99
  -3  -1   8    3.06    1.05
  -3  -1   7   22.36    2.61
  -3  -1   7   15.42    2.58
  -3  -1   7   18.38    2.81
   3   1  -7   18.92    2.42
   3   1  -6    0.13    0.31
  -3  -1   6    0.67    0.39
  -3  -1   5   26.16    3.10
  -3  -1   5   29.20    3.28
  -3  -1   4    8.95    1.24
  -3  -1   4    9.82    1.30
  -3  -1   4    7.65    1.31
  -3  -1   3   27.01    2.99
  -3  -1   3   26.70    3.04
  -3  -1   3   28.49    3.14
  -3  -1   2  117.97   11.18
  -3  -1   2  104.14   11.11
  -3  -1   2  114.96   11.26
  -3  -1   1  189.16   19.76
  -3  -1   1  202.85   19.73
  -3  -1   1  213.44   19.83
  -3  -1   0  165.89   16.35
  -3  -1   0  167.68   16.47
  -3  -1  -1  115.05   11.57
  -3  -1  -1  116.87   11.51
  -3  -1  -2   35.84    3.52
  -3  -1  -2   29.90    3.51
  -3  -1  -3    6.71    0.91
  -3  -1  -3    5.43    0.79
  -3  -1  -4    8.02    1.13
  -3  -1  -4   10.08    1.20
  -3  -1  -5   -0.09    0.15
  -3  -1  -5    0.26    0.23
  -3  -1  -6    0.10    0.22
  -3  -1  -6   -0.09    0.25
  -3  -1  -7    0.62    0.32
  -3  -1  -7    0.26    0.24
  -3  -1  -8    0.09    0.23
  -3  -1  -9    1.87    0.99
  -3  -1  -9    0.54    0.42
   3   1   9    0.82    0.44
  -3  -1 -10    1.49    1.13
  -3  -1 -10    0.77    0.84
   3   1  10   -0.30    0.86
  -3  -1 -10   -0.42    0.41
  -3  -1 -11    0.57    0.87
   3   1  11    0.32    0.87
  -3  -1 -11    0.49    0.52
  -3  -1 -12    1.27    1.12
   3   1  12    2.69    1.29
  -3  -1 -12    1.95    0.75
   3   1  13    3.19    1.35
  -3  -1 -13    3.12    1.03
   3   1  14   -0.37    0.90
   3   1  14    1.18    0.91
   3   1  15    0.72    0.71
   3   1  15    0.39    0.90
   3   1  16    5.14    1.34
   3   1  16    4.03    1.35
   3   1  17   -0.33    0.70
   3   1  18    0.27    0.48
   3   1  19   -0.22    0.33
  -3  -2  16   -0.29    0.51
  -3  -2  15   -0.36    0.55
  -3  -2  14    2.05    1.03
  -3  -2  13    3.53    1.48
  -3  -2  12    5.43    1.77
  -3  -2  12    6.22    1.69
  -3  -2  11    6.17    1.55
  -3  -2  11    6.23    1.72
  -3  -2  11    7.62    1.92
  -3  -2  10   14.67    2.24
  -3  -2  10   10.55    2.25
  -3  -2  10    8.12    2.10
  -3  -2   9   14.52    2.16
  -3  -2   9    7.76    2.04
  -3  -2   9   12.39    2.25
  -3  -2   8    0.24    0.41
  -3  -2   8   -0.30    0.46
  -3  -2   8   -0.70    0.68
  -3  -2   7   22.67    2.67
  -3  -2   7   12.34    2.40
  -3  -2   7   16.43    2.49
  -3  -2   7   16.46    2.78
  -3  -2   7   23.14    2.55
  -3  -2   6    6.59    1.12
  -3  -2   6    2.78    0.95
  -3  -2   6    4.07    1.01
  -3  -2   6    5.79    1.22
  -3  -2   6    3.59    1.18
  -3  -2   6    3.63    0.87
  -3  -2   5   26.89    3.01
  -3  -2   5   23.03    2.97
  -3  -2   4    1.67    0.54
  -3  -2   4    1.89    0.54
  -3  -2   3    2.82    0.72
  -3  -2   3    3.73    0.79
  -3  -2   2    1.17    0.44
  -3  -2   2    0.74    0.41
  -3  -2   1    0.42    0.30
  -3  -2   1    0.22    0.20
  -3  -2   1    0.11    0.31
  -3  -2   0   19.79    2.38
  -3  -2   0   20.29    2.28
  -3  -2   0   21.31    2.38
  -3  -2  -1   41.32    4.20
  -3  -2  -1   40.42    4.36
  -3  -2  -1   42.23    4.30
  -3  -2  -2    9.86    1.28
  -3  -2  -2   11.85    1.24
  -3  -2  -2    8.25    1.28
  -3  -2  -3   34.91    3.71
  -3  -2  -4   10.81    1.37
  -3  -2  -5    1.53    0.44
  -3  -2  -5    0.64    0.31
  -3  -2  -6    0.89    0.34
  -3  -2  -6    0.39    0.24
  -3  -2  -7    0.71    0.34
  -3  -2  -8    0.51    0.32
   3   2   9    7.44    1.22
  -3  -2  -9    9.30    1.73
  -3  -2  -9    4.72    1.11
  -3  -2  -9    5.22    1.38
  -3  -2  -9    7.66    1.13
  -3  -2  -9    8.88    1.22
   3   2  10    0.69    0.54
  -3  -2 -10    0.86    0.93
  -3  -2 -10    1.33    1.03
  -3  -2 -10    0.16    0.27
  -3  -2 -10    0.55    0.42
  -3  -2 -10   -0.20    0.36
  -3  -2 -11    1.47    1.07
  -3  -2 -11    2.32    0.67
  -3  -2 -11    1.67    0.68
  -3  -2 -12    0.32    0.89
  -3  -2 -13    4.55    1.50
   3   2  14    3.83    1.39
   3   2  15    5.73    1.59
   3   2  16    0.36    0.71
   3   2  16    0.26    0.50
   3   2  17   -0.33    0.57
   3   2  17   -0.23    0.45
   3   2  18    0.28    0.54
   3   2  18    0.59    0.45
   3   2  19    0.22    0.39
  -3  -3  16    0.28    0.60
  -3  -3  15    0.36    0.55
  -3  -3  14   -0.42    0.74
  -3  -3  13    0.47    0.58
  -3  -3  12    0.98    1.13
  -3  -3  11   -0.49    1.04
  -3  -3  10    0.47    0.71
  -3  -3  10    0.31    0.47
  -3  -3   9    0.29    0.62
  -3  -3   9    1.69    0.84
  -3  -3   9    0.43    0.84
  -3  -3   8    1.31    0.57
  -3  -3   8    0.64    0.63
  -3  -3   8    0.87    0.63
  -3  -3   8    0.39    0.69
  -3  -3   7    0.47    0.41
  -3  -3   7    0.27    0.52
  -3  -3   7   -0.30    0.73
  -3  -3   7   -0.34    0.60
  -3  -3   7   -0.22    0.34
  -3  -3   6   -0.21    0.41
  -3  -3   6    0.49    0.57
  -3  -3   6    0.27    0.58
  -3  -3   6   -0.30    0.75
  -3  -3   6    1.42    0.59
  -3  -3   5   18.85    2.23
  -3  -3   5   13.92    2.23
  -3  -3   5   16.20    2.38
  -3  -3   5   10.57    2.24
  -3  -3   5   14.06    1.81
  -3  -3   5   15.59    2.12
  -3  -3   4    3.34    0.84
  -3  -3   4    3.49    0.69
  -3  -3   4    3.24    0.83
  -3  -3   3    5.44    1.05
  -3  -3   3    6.39    0.95
  -3  -3   3    4.53    1.00
  -3  -3   2   20.12    2.42
  -3  -3   2   18.64    2.24
  -3  -3   2   20.24    2.46
  -3  -3   1   23.94    2.78
  -3  -3   1   23.42    2.91
  -3  -3   1   30.49    3.04
  -3  -3   0    7.01    1.00
  -3  -3   0    7.03    1.08
  -3  -3   0    7.58    1.13
  -3  -3  -1    0.26    0.22
  -3  -3  -1    0.57    0.27
  -3  -3  -1    1.06    0.42
  -3  -3  -1    0.45    0.23
  -3  -3  -1    0.83    0.36
  -3  -3  -2    0.46    0.23
  -3  -3  -2    0.23    0.21
  -3  -3  -2    0.08    0.22
  -3  -3  -2   -0.14    0.19
  -3  -3  -2    0.08    0.18
  -3  -3  -3    0.61    0.27
  -3  -3  -3    0.97    0.33
  -3  -3  -3    1.00    0.37
  -3  -3  -3    0.93    0.31
  -3  -3  -3    1.07    0.36
  -3  -3  -4    0.07    0.22
  -3  -3  -4    0.36    0.26
  -3  -3  -4    0.52    0.33
  -3  -3  -5    1.49    0.40
  -3  -3  -5    1.29    0.41
  -3  -3  -5    1.05    0.41
  -3  -3  -6    1.05    0.41
  -3  -3  -6    1.10    0.43
  -3  -3  -7    1.19    0.40
  -3  -3  -7    1.46    0.45
  -3  -3  -8    4.22    0.82
  -3  -3  -8    4.72    0.87
   3   3   9    2.45    0.72
  -3  -3  -9    1.77    0.98
  -3  -3  -9    1.86    0.56
  -3  -3  -9    1.37    0.53
   3   3  10    3.93    0.99
  -3  -3 -10    4.72    1.37
  -3  -3 -10    2.25    1.17
  -3  -3 -10    3.44    0.82
  -3  -3 -10    3.29    0.83
   3   3  11    3.86    1.11
  -3  -3 -11    4.94    1.53
  -3  -3 -11    5.22    1.52
  -3  -3 -11    4.92    1.47
  -3  -3 -11    3.30    0.85
  -3  -3 -12    2.01    1.12
  -3  -3 -12    3.30    1.28
   3   3  12    2.83    0.98
  -3  -3 -13    1.44    1.10
   3   3  14   -0.37    0.65
   3   3  15    5.53    1.50
   3   3  16    2.79    1.14
   3   3  16    3.90    1.13
   3   3  17    0.31    0.55
   3   3  17    0.23    0.46
   3   3  18    0.27    0.53
   3   3  18    0.60    0.47
   3   3  19   -0.22    0.33
  -3  -3 -19    0.45    0.39
   3   3  19    0.65    0.43
  -3  -4  15    0.33    0.58
  -3  -4  14    0.41    0.72
  -3  -4  13   -0.94    0.92
  -3  -4  12    0.50    0.88
  -3  -4  11    0.38    0.58
  -3  -4  11    0.51    0.77
  -3  -4  10    3.56    1.24
  -3  -4  10    3.45    1.53
  -3  -4   9    2.20    0.91
  -3  -4   9    2.76    1.12
  -3  -4   9    2.30    1.17
  -3  -4   9    3.52    1.02
  -3  -4   8    0.59    0.52
  -3  -4   8    2.04    0.99
  -3  -4   8    1.13    0.87
  -3  -4   8    0.42    0.63
  -3  -4   8    0.56    0.55
  -3  -4   7    0.27    0.48
  -3  -4   7    0.32    0.74
  -3  -4   7    1.77    0.82
  -3  -4   7    0.74    0.73
  -3  -4   7    2.12    0.77
  -3  -4   6    4.41    1.06
  -3  -4   6    4.37    1.05
  -3  -4   6    2.66    0.96
  -3  -4   6    1.94    1.01
  -3  -4   6    1.74    0.70
  -3  -4   6    1.99    0.85
  -3  -4   5    9.44    1.67
  -3  -4   5   12.28    1.59
  -3  -4   5   10.82    1.49
  -3  -4   5   11.47    1.82
  -3  -4   5    7.85    1.72
  -3  -4   5    8.84    1.83
  -3  -4   5   12.09    1.67
  -3  -4   5    8.54    1.34
  -3  -4   5    7.44    1.80
  -3  -4   4    0.39    0.34
  -3  -4   4    0.42    0.32
  -3  -4   4    0.34    0.35
  -3  -4   4   -0.25    0.53
  -3  -4   4    0.27    0.53
  -3  -4   4    0.23    0.24
  -3  -4   4    1.09    0.63
  -3  -4   4    0.50    0.42
  -3  -4   4    0.20    0.30
  -3  -4   3    0.18    0.36
  -3  -4   3    0.71    0.41
  -3  -4   3    0.13    0.22
  -3  -4   2    1.83    0.63
  -3  -4   2    1.90    0.62
  -3  -4   2    1.04    0.41
  -3  -4   1    1.81    0.63
  -3  -4   1    1.90    0.51
  -3  -4   0    4.27    0.82
  -3  -4   0    3.47    0.68
  -3  -4   0    2.43    0.58
  -3  -4  -1    0.74    0.37
  -3  -4  -1    0.29    0.23
  -3  -4  -1    0.45    0.32
  -3  -4  -2    2.59    0.52
  -3  -4  -2    2.43    0.48
  -3  -4  -2    2.02    0.48
  -3  -4  -2    2.03    0.48
  -3  -4  -2    1.84    0.58
  -3  -4  -3    2.61    0.55
  -3  -4  -3    2.06    0.49
  -3  -4  -3    2.55    0.54
  -3  -4  -3    2.16    0.50
  -3  -4  -3    2.97    0.74
  -3  -4  -4    6.30    0.96
  -3  -4  -4    5.90    1.08
  -3  -4  -5   15.01    1.95
  -3  -4  -5   18.70    2.17
  -3  -4  -6    0.43    0.34
  -3  -4  -6    0.15    0.26
  -3  -4  -7    3.01    0.73
  -3  -4  -7    2.67    0.72
   3   4   8    0.47    0.47
  -3  -4  -8    0.27    0.38
  -3  -4  -8    0.85    0.42
  -3  -4  -9    0.27    0.71
   3   4   9   -0.18    0.44
  -3  -4  -9    0.27    0.79
  -3  -4  -9   -0.16    0.38
  -3  -4  -9   -0.19    0.34
  -3  -4 -10    0.61    0.93
   3   4  10   -0.20    0.50
  -3  -4 -10    0.30    0.98
  -3  -4 -10   -0.21    0.41
  -3  -4 -11    9.18    2.07
   3   4  11    7.84    1.56
  -3  -4 -11    6.54    1.88
  -3  -4 -11   10.78    1.74
  -3  -4 -12    2.19    1.21
   3   4  12    3.27    1.05
  -3  -4 -12    0.35    1.12
  -3  -4 -12    2.55    0.91
  -3  -4 -13    2.62    1.37
  -3  -4 -13    4.94    1.61
   3   4  13    5.49    1.34
   3   4  14    0.35    0.62
  -3  -4 -14    1.53    0.94
   3   4  15    0.70    0.61
  -3  -4 -15   -0.37    0.91
   3   4  16    0.33    0.70
   3   4  16    0.51    0.55
   3   4  17   -0.29    0.68
  -3  -4 -17   -0.31    0.53
   3   4  17    0.23    0.45
   3   4  18    0.25    0.49
  -3  -4 -18    0.27    0.40
   3   4  18   -0.20    0.46
   3   4  19   -0.40    0.43
  -3  -4 -19   -0.22    0.33
   3   4  19   -0.16    0.29
  -3  -5  14    1.04    0.81
  -3  -5  13   -0.42    0.90
  -3  -5  12    0.47    0.81
  -3  -5  12   -0.37    0.72
  -3  -5  11   -0.41    0.71
  -3  -5  11   -0.49    1.13
  -3  -5  10    0.49    0.86
  -3  -5  10    0.86    0.85
  -3  -5   9    6.14    1.78
  -3  -5   9    4.23    1.55
  -3  -5   8   -0.33    0.50
  -3  -5   8    0.43    0.83
  -3  -5   8    1.75    1.01
  -3  -5   8    0.96    0.62
  -3  -5   7    0.93    0.67
  -3  -5   7    0.74    0.80
  -3  -5   7    0.80    0.71
  -3  -5   7    2.40    0.99
  -3  -5   7    1.43    0.63
  -3  -5   7    1.20    0.70
  -3  -5   6   -0.19    0.28
  -3  -5   6    0.28    0.35
  -3  -5   6   -0.27    0.54
  -3  -5   6   -0.35    0.60
  -3  -5   6   -0.37    0.72
  -3  -5   6    0.15    0.30
  -3  -5   6    0.23    0.35
  -3  -5   5    1.28    0.69
  -3  -5   5    2.27    0.62
  -3  -5   5    1.50    0.70
  -3  -5   5    1.05    0.62
  -3  -5   5    1.58    0.79
  -3  -5   5    0.34    0.60
  -3  -5   5    1.58    0.53
  -3  -5   5    1.55    0.68
  -3  -5   4    0.23    0.40
  -3  -5   4    0.16    0.29
  -3  -5   4    0.24    0.36
  -3  -5   4    1.07    0.42
  -3  -5   4    0.23    0.44
  -3  -5   4   -0.29    0.43
  -3  -5   4    0.31    0.46
  -3  -5   4    1.20    0.44
  -3  -5   4    0.63    0.52
  -3  -5   3   -0.15    0.33
  -3  -5   3   -0.22    0.48
  -3  -5   3   -0.12    0.31
  -3  -5   3    0.42    0.41
  -3  -5   3    0.26    0.46
  -3  -5   3   -0.28    0.55
  -3  -5   3   -0.12    0.28
  -3  -5   3    0.20    0.46
  -3  -5   2    0.14    0.25
  -3  -5   2   -0.21    0.32
  -3  -5   2    0.12    0.27
  -3  -5   2   -0.19    0.37
  -3  -5   2    0.53    0.56
  -3  -5   2   -0.11    0.26
  -3  -5   2    0.19    0.37
  -3  -5   1    1.05    0.53
  -3  -5   1    0.42    0.33
  -3  -5   1    0.93    0.45
  -3  -5   1    0.36    0.38
  -3  -5   1    0.44    0.33
  -3  -5   0    3.94    0.87
  -3  -5   0    3.99    0.82
  -3  -5   0    3.12    0.75
  -3  -5  -1    1.46    0.50
  -3  -5  -1    0.96    0.40
  -3  -5  -1    0.93    0.39
  -3  -5  -2    0.69    0.32
  -3  -5  -2    0.44    0.31
  -3  -5  -3    3.57    0.76
  -3  -5  -3    5.07    1.12
  -3  -5  -4    0.11    0.24
  -3  -5  -4    0.20    0.40
  -3  -5  -5    4.48    1.11
   3   5   6    2.75    0.71
  -3  -5  -6    3.56    0.92
   3   5   7    0.30    0.37
  -3  -5  -7   -0.24    0.42
  -3  -5  -7    0.92    0.57
  -3  -5  -8    1.80    0.93
   3   5   8    0.68    0.51
  -3  -5  -8    1.26    0.71
  -3  -5  -8    2.47    0.82
  -3  -5  -9    0.58    0.92
   3   5   9    0.39    0.51
  -3  -5  -9    1.16    0.98
  -3  -5  -9   -0.27    0.58
  -3  -5  -9    0.26    0.40
  -3  -5 -10    1.32    1.07
   3   5  10    0.22    0.64
  -3  -5 -10    1.58    1.14
  -3  -5 -10   -0.30    0.45
  -3  -5 -10    0.85    0.60
  -3  -5 -11    0.73    1.06
   3   5  11    0.97    0.66
  -3  -5 -11    2.73    1.24
  -3  -5 -11    2.94    0.96
  -3  -5 -11    2.19    0.88
  -3  -5 -12    0.39    1.08
   3   5  12    0.52    0.61
  -3  -5 -12    0.73    0.90
  -3  -5 -12    0.35    0.44
  -3  -5 -12    0.69    0.67
  -3  -5 -13   -0.40    1.06
   3   5  13    0.81    0.67
  -3  -5 -13    0.38    1.01
  -3  -5 -13    1.83    0.91
  -3  -5 -14    0.74    0.72
  -3  -5 -14    0.41    0.79
  -3  -5 -15    0.36    0.62
   3   5  15    0.25    0.49
  -3  -5 -15   -0.39    0.76
  -3  -5 -16    1.67    0.92
   3   5  16    0.24    0.42
  -3  -5 -16   -0.36    0.77
  -3  -5 -17    0.90    0.64
   3   5  17   -0.66    0.43
  -3  -5 -18    0.25    0.39
   3   5  18    0.38    0.41
  -3  -5 -19   -0.20    0.31
   3   5  19   -0.15    0.36
  -3  -6  13    0.29    0.51
  -3  -6  12   -0.38    0.66
  -3  -6  12   -0.35    0.62
  -3  -6  11   -0.40    0.79
  -3  -6  11    0.42    0.74
  -3  -6  10    0.44    0.77
  -3  -6   9    0.46    0.69
  -3  -6   8   -0.45    0.79
  -3  -6   8   -0.27    0.41
  -3  -6   7   -0.43    0.84
  -3  -6   7    0.82    0.63
  -3  -6   7   -0.32    0.68
  -3  -6   6    1.27    0.53
  -3  -6   6    1.19    0.74
  -3  -6   6    0.40    0.79
  -3  -6   6    1.21    0.55
  -3  -6   6    1.09    0.64
  -3  -6   5    0.20    0.39
  -3  -6   5    0.27    0.48
  -3  -6   5    0.92    0.71
  -3  -6   5    1.49    0.80
  -3  -6   5    0.50    0.41
  -3  -6   5    0.27    0.47
  -3  -6   4    0.19    0.24
  -3  -6   4    0.29    0.36
  -3  -6   4    0.15    0.30
  -3  -6   4    0.25    0.44
  -3  -6   4   -0.34    0.74
  -3  -6   4    0.16    0.31
  -3  -6   4    0.26    0.45
  -3  -6   3    1.10    0.48
  -3  -6   3    0.55    0.48
  -3  -6   3    0.30    0.39
  -3  -6   3    0.23    0.45
  -3  -6   3   -0.32    0.56
  -3  -6   3    0.29    0.31
  -3  -6   3    1.23    0.68
  -3  -6   2    1.93    0.61
  -3  -6   2    2.93    0.85
  -3  -6   2    1.84    0.64
  -3  -6   2    1.52    0.64
  -3  -6   2    0.60    0.60
  -3  -6   2    1.08    0.43
  -3  -6   2    0.92    0.68
  -3  -6   1    0.20    0.31
  -3  -6   1    0.17    0.30
  -3  -6   1    0.17    0.33
  -3  -6   1    0.79    0.51
  -3  -6   1    0.43    0.54
  -3  -6   1    0.14    0.32
  -3  -6   0    0.48    0.37
  -3  -6   0    0.80    0.44
  -3  -6   0    0.26    0.51
  -3  -6   0    0.62    0.51
  -3  -6   0    0.52    0.42
  -3  -6  -1    7.43    1.22
  -3  -6  -1    6.75    1.48
  -3  -6  -1    6.06    1.15
  -3  -6  -1    8.18    1.40
  -3  -6  -1    6.95    1.14
  -3  -6  -2    1.10    0.46
  -3  -6  -2    1.33    0.51
  -3  -6  -2    0.72    0.43
  -3  -6  -3    0.59    0.39
  -3  -6  -3    1.06    0.70
  -3  -6  -4    1.33    0.51
  -3  -6  -4    0.54    0.48
  -3  -6  -5    1.39    0.74
  -3  -6  -6    0.56    0.50
  -3  -6  -6    0.86    0.66
  -3  -6  -7    3.22    1.15
   3   6   7    1.99    0.68
  -3  -6  -7    2.01    0.86
  -3  -6  -7    2.76    0.95
  -3  -6  -8    1.10    0.80
   3   6   8    0.19    0.49
  -3  -6  -8    0.30    0.37
  -3  -6  -8   -0.33    0.57
  -3  -6  -9    0.31    0.85
   3   6   9    0.42    0.52
  -3  -6  -9   -0.31    0.39
  -3  -6  -9    0.69    0.60
  -3  -6 -10    1.70    1.19
   3   6  10    0.46    0.64
  -3  -6 -10    1.35    0.84
  -3  -6 -10    1.08    0.84
  -3  -6 -11   -0.37    0.86
   3   6  11   -0.50    0.69
  -3  -6 -11   -0.36    0.45
  -3  -6 -11    0.37    0.57
  -3  -6 -12    0.40    1.09
   3   6  12   -0.26    0.65
  -3  -6 -12   -1.08    1.26
  -3  -6 -12   -0.38    0.57
  -3  -6 -12   -0.39    0.59
  -3  -6 -13    0.39    0.59
  -3  -6 -13   -0.41    0.80
  -3  -6 -14    0.76    0.94
   3   6  14    0.23    0.45
  -3  -6 -14   -0.41    0.80
  -3  -6 -15    0.36    0.63
   3   6  15   -0.23    0.40
  -3  -6 -15   -0.40    0.85
  -3  -6 -16    0.33    0.63
   3   6  16   -0.22    0.50
  -3  -6 -17    0.28    0.49
   3   6  17    0.59    0.52
  -3  -6 -18    0.23    0.46
   3   6  18    0.34    0.42
  -3  -6 -19   -0.18    0.27
   3   6  19    0.27    0.29
  -3  -7  12    0.30    0.65
  -3  -7  11    0.72    0.63
  -3  -7  10    0.40    0.70
  -3  -7   9   -0.43    0.53
  -3  -7   8    0.29    0.50
  -3  -7   8   -0.44    0.77
  -3  -7   7   -0.30    0.59
  -3  -7   7   -0.44    0.66
  -3  -7   6    0.42    0.52
  -3  -7   6    0.42    0.82
  -3  -7   6    0.38    0.40
  -3  -7   6    0.62    0.54
  -3  -7   5    2.30    0.72
  -3  -7   5    1.17    0.86
  -3  -7   5    2.43    1.06
  -3  -7   5    2.81    1.17
  -3  -7   5    1.12    0.69
  -3  -7   5    2.17    0.91
  -3  -7   4    0.23    0.39
  -3  -7   4    0.27    0.47
  -3  -7   4    0.18    0.39
  -3  -7   4    0.34    0.65
  -3  -7   4   -0.38    0.47
  -3  -7   4   -0.18    0.39
  -3  -7   4    0.90    0.64
  -3  -7   3    1.63    0.95
  -3  -7   3    0.89    0.56
  -3  -7   3    1.95    0.72
  -3  -7   3    1.28    0.68
  -3  -7   3    1.08    0.78
  -3  -7   3    1.56    0.60
  -3  -7   3    1.15    0.68
  -3  -7   2    0.32    0.48
  -3  -7   2    0.22    0.33
  -3  -7   2    0.16    0.35
  -3  -7   2   -0.27    0.53
  -3  -7   2   -0.17    0.37
  -3  -7   1    0.21    0.37
  -3  -7   1    0.21    0.26
  -3  -7   1    0.32    0.48
  -3  -7   1   -0.25    0.49
  -3  -7   1    0.51    0.45
  -3  -7   0    0.20    0.30
  -3  -7   0    0.20    0.40
  -3  -7   0    0.32    0.48
  -3  -7   0    0.24    0.36
  -3  -7   0    0.17    0.35
  -3  -7  -1    3.64    0.94
  -3  -7  -1    3.89    0.95
  -3  -7  -1    3.84    0.92
  -3  -7  -2    4.89    1.01
  -3  -7  -2    4.19    0.99
  -3  -7  -2    3.22    0.89
  -3  -7  -3   -0.19    0.33
  -3  -7  -3   -0.32    0.40
  -3  -7  -4   -0.19    0.29
  -3  -7  -4    0.32    0.49
  -3  -7  -5   -0.41    0.62
  -3  -7  -5   -0.33    0.49
  -3  -7  -6    0.43    0.76
  -3  -7  -6    1.32    0.76
  -3  -7  -7    2.33    0.99
  -3  -7  -8    0.34    0.52
  -3  -7  -9    0.35    0.44
  -3  -7  -9   -0.32    0.92
  -3  -7 -10    0.74    0.65
  -3  -7 -10   -0.34    1.03
   3   7  10   -0.23    0.63
  -3  -7 -11   -0.39    0.48
  -3  -7 -11   -1.46    1.06
   3   7  11   -0.24    0.52
  -3  -7 -12    0.80    0.70
  -3  -7 -12    0.38    0.67
  -3  -7 -13    0.40    0.49
  -3  -7 -13    0.52    0.78
  -3  -7 -13    0.40    0.69
  -3  -7 -14   -0.38    0.57
  -3  -7 -14   -0.50    0.75
  -3  -7 -14   -0.40    0.69
  -3  -7 -15   -0.34    0.52
  -3  -7 -15   -0.38    0.81
  -3  -7 -16   -0.30    0.53
  -3  -7 -17    0.25    0.49
  -3  -7 -18    0.40    0.39
  -3  -8  11    0.55    0.63
  -3  -8  10   -0.33    0.64
  -3  -8   9    0.26    0.55
  -3  -8   9   -0.37    0.72
  -3  -8   8   -0.29    0.50
  -3  -8   8    0.40    0.60
  -3  -8   7    1.55    0.82
  -3  -8   7    0.83    0.81
  -3  -8   6    1.80    0.73
  -3  -8   6    1.67    0.98
  -3  -8   6    1.73    0.77
  -3  -8   6    1.61    0.90
  -3  -8   5   -0.41    0.81
  -3  -8   5    0.20    0.50
  -3  -8   5   -0.33    0.50
  -3  -8   4    0.21    0.51
  -3  -8   4   -0.37    0.64
  -3  -8   4   -0.41    0.79
  -3  -8   4    0.65    0.69
  -3  -8   4    0.20    0.36
  -3  -8   3    0.36    0.63
  -3  -8   3    1.03    0.60
  -3  -8   3    0.41    0.40
  -3  -8   3    0.62    0.66
  -3  -8   3   -0.21    0.41
  -3  -8   2    0.26    0.39
  -3  -8   2   -0.36    0.55
  -3  -8   2    0.20    0.42
  -3  -8   2    0.88    0.73
  -3  -8   2    0.41    0.54
  -3  -8   1   -0.25    0.44
  -3  -8   1    0.36    0.71
  -3  -8   1    0.19    0.44
  -3  -8   1    0.55    0.48
  -3  -8   1   -0.20    0.50
  -3  -8   0    2.01    0.76
  -3  -8   0   -0.20    0.39
  -3  -8   0    0.24    0.37
  -3  -8   0    2.58    1.07
  -3  -8   0    0.52    0.56
  -3  -8  -1    0.57    0.58
  -3  -8  -1    0.40    0.61
  -3  -8  -1    0.46    0.49
  -3  -8  -1    1.12    0.73
  -3  -8  -1    0.49    0.48
  -3  -8  -2   -0.18    0.39
  -3  -8  -2    0.38    0.57
  -3  -8  -2    0.41    0.61
  -3  -8  -2    0.24    0.42
  -3  -8  -3    0.38    0.47
  -3  -8  -3   -0.40    0.49
  -3  -8  -3    0.23    0.35
  -3  -8  -4   -0.38    0.74
  -3  -8  -4    0.39    0.59
  -3  -8  -4    1.38    0.64
  -3  -8  -5    0.75    0.73
  -3  -8  -5   -0.47    0.72
  -3  -8  -6    7.46    1.67
  -3  -8  -6    2.47    1.21
  -3  -8  -7   -0.37    0.46
  -3  -8  -7   -0.51    0.78
  -3  -8  -8    0.38    0.66
  -3  -8  -8    0.53    0.65
  -3  -8  -9    1.54    0.90
  -3  -8  -9    1.08    1.26
  -3  -8 -10    0.39    0.68
  -3  -8 -10   -0.54    0.95
  -3  -8 -10    0.33    0.58
  -3  -8 -11    0.40    0.50
  -3  -8 -11    1.62    1.06
  -3  -8 -11    1.39    0.81
  -3  -8 -12   -0.40    0.49
  -3  -8 -12    0.53    1.03
  -3  -8 -12   -0.36    0.70
  -3  -8 -13    0.38    0.58
  -3  -8 -13   -0.50    0.76
  -3  -8 -13   -0.73    0.64
  -3  -8 -14   -0.47    0.71
  -3  -8 -14    0.35    0.53
  -3  -8 -15   -0.43    0.53
  -3  -8 -15    0.31    0.47
  -3  -8 -16   -0.26    0.39
  -3  -8 -17    1.46    0.62
  -3  -9   9    0.21    0.45
  -3  -9   9    0.27    0.47
  -3  -9   8    0.25    0.49
  -3  -9   8   -0.32    0.62
  -3  -9   7   -0.28    0.64
  -3  -9   7    0.35    0.62
  -3  -9   6    1.09    0.66
  -3  -9   6    0.30    0.52
  -3  -9   6   -0.38    0.57
  -3  -9   5    0.23    0.54
  -3  -9   5   -0.31    0.47
  -3  -9   5    0.20    0.38
  -3  -9   4    1.82    0.91
  -3  -9   4    1.26    0.60
  -3  -9   4    1.56    0.83
  -3  -9   3   -0.22    0.58
  -3  -9   3    0.37    0.56
  -3  -9   3   -0.22    0.43
  -3  -9   3    0.92    0.76
  -3  -9   2   -0.38    0.57
  -3  -9   2   -0.22    0.47
  -3  -9   2   -0.30    0.45
  -3  -9   2    0.22    0.55
  -3  -9   1   -0.39    0.67
  -3  -9   1    0.66    0.47
  -3  -9   1   -0.29    0.56
  -3  -9   1    0.44    0.55
  -3  -9   0   -0.39    0.60
  -3  -9   0    0.21    0.42
  -3  -9   0    0.22    0.46
  -3  -9  -1    1.66    0.74
  -3  -9  -1    2.01    0.94
  -3  -9  -1    1.14    0.68
  -3  -9  -2    2.16    0.77
  -3  -9  -2    3.27    1.25
  -3  -9  -2    1.66    0.78
  -3  -9  -2    0.89    0.79
  -3  -9  -3    3.29    1.31
  -3  -9  -3    1.34    0.73
  -3  -9  -3    4.38    1.39
  -3  -9  -4    6.57    1.61
  -3  -9  -4    3.37    1.02
  -3  -9  -4    4.68    1.54
  -3  -9  -5    0.41    0.71
  -3  -9  -5    0.53    0.81
  -3  -9  -5    0.41    0.50
  -3  -9  -6    3.53    1.31
  -3  -9  -6    2.18    1.45
  -3  -9  -6    2.82    1.09
  -3  -9  -7    0.76    0.58
  -3  -9  -7    1.66    1.19
  -3  -9  -7    2.39    1.10
  -3  -9  -8    1.11    0.72
  -3  -9  -8    0.56    0.85
  -3  -9  -8    0.39    0.49
  -3  -9  -9   -0.36    0.45
  -3  -9  -9    1.12    0.98
  -3  -9  -9    0.39    0.69
  -3  -9 -10    1.10    0.97
  -3  -9 -10    1.17    0.97
  -3  -9 -11   -0.53    0.66
  -3  -9 -11   -0.38    0.67
  -3  -9 -12   -0.50    0.88
  -3  -9 -12    0.37    0.64
  -3  -9 -13    0.47    0.71
  -3  -9 -13    0.34    0.42
  -3  -9 -14    0.43    0.65
  -3  -9 -14   -0.30    0.59
  -3  -9 -15    0.38    0.47
  -3  -9 -15    0.26    0.45
  -3  -9 -16   -0.21    0.36
  -3 -10   7    0.21    0.41
  -3 -10   6    0.71    0.55
  -3 -10   5    0.20    0.43
  -3 -10   5    1.02    0.63
  -3 -10   4    0.22    0.54
  -3 -10   4    0.18    0.36
  -3 -10   4    0.27    0.58
  -3 -10   3    0.68    0.59
  -3 -10   3    0.55    0.64
  -3 -10   3    0.20    0.46
  -3 -10   2    2.12    0.89
  -3 -10   2    1.69    0.78
  -3 -10   2    1.94    0.82
  -3 -10   1    0.85    0.59
  -3 -10   1   -0.22    0.46
  -3 -10   1   -0.27    0.48
  -3 -10   1    0.37    0.45
  -3 -10   0    0.63    0.58
  -3 -10   0   -0.22    0.42
  -3 -10   0    0.38    0.81
  -3 -10  -1   -0.20    0.43
  -3 -10  -1    0.21    0.37
  -3 -10  -1   -0.39    0.59
  -3 -10  -2    0.40    0.49
  -3 -10  -2    0.19    0.45
  -3 -10  -3    0.40    0.71
  -3 -10  -4   -0.42    0.81
  -3 -10  -4   -0.41    0.61
  -3 -10  -5    0.40    0.71
  -3 -10  -5    0.40    0.61
  -3 -10  -6   -0.39    0.68
  -3 -10  -6    0.79    0.60
  -3 -10  -7   -0.38    0.47
  -3 -10  -7    1.10    0.96
  -3 -10  -7   -0.39    0.59
  -3 -10  -8   -0.37    0.55
  -3 -10  -8    0.55    0.67
  -3 -10  -8   -0.38    0.74
  -3 -10  -9    0.35    0.62
  -3 -10  -9    0.53    0.81
  -3 -10  -9    0.37    0.86
  -3 -10 -10    0.34    0.73
  -3 -10 -10    0.51    0.63
  -3 -10 -10   -0.36    0.63
  -3 -10 -11    0.32    0.56
  -3 -10 -11   -0.48    0.84
  -3 -10 -11   -0.34    0.51
  -3 -10 -12    0.45    0.68
  -3 -10 -12   -0.31    0.61
  -3 -10 -13    0.40    0.71
  -3 -10 -13    0.56    0.60
  -3 -10 -14   -0.24    0.36
  -3 -10 -15    0.19    0.41
  -3 -11   5    0.13    0.35
  -3 -11   5    0.18    0.31
  -3 -11   4   -0.47    0.39
  -3 -11   4   -0.20    0.43
  -3 -11   3   -0.18    0.41
  -3 -11   3   -0.66    0.51
  -3 -11   3   -0.15    0.34
  -3 -11   2    0.19    0.37
  -3 -11   2   -0.16    0.35
  -3 -11   2    0.23    0.45
  -3 -11   2    0.28    0.50
  -3 -11   1    0.35    0.46
  -3 -11   1   -0.30    0.37
  -3 -11   0    0.36    0.42
  -3 -11   0   -0.32    0.39
  -3 -11  -1   -0.18    0.36
  -3 -11  -1   -0.33    0.57
  -3 -11  -2    0.17    0.36
  -3 -11  -2   -0.18    0.35
  -3 -11  -2    0.68    0.59
  -3 -11  -3    0.53    0.41
  -3 -11  -3    0.35    0.60
  -3 -11  -4    0.70    0.61
  -3 -11  -5   -0.35    0.53
  -3 -11  -6    0.34    0.52
  -3 -11  -6   -0.34    0.59
  -3 -11  -7    0.67    0.51
  -3 -11  -7   -0.33    0.57
  -3 -11  -8    0.33    0.57
  -3 -11  -8   -0.32    0.68
  -3 -11  -9    0.31    0.47
  -3 -11  -9    0.30    0.53
  -3 -11 -10   -0.29    0.57
  -3 -11 -11   -0.27    0.52
  -3 -11 -12    0.24    0.41
  -3 -11 -13    0.20    0.43
  -3 -12   2    0.36    0.32
  -3 -12   1   -0.13    0.28
  -3 -12   1   -0.11    0.22
  -3 -12   0    0.28    0.35
  -3 -12   0   -0.22    0.33
  -3 -12   0    0.12    0.26
  -3 -12  -1   -0.15    0.31
  -3 -12  -1    0.13    0.25
  -3 -12  -1   -0.23    0.41
  -3 -12  -2    0.13    0.28
  -3 -12  -2    0.49    0.56
  -3 -12  -3   -0.13    0.33
  -3 -12  -3   -0.25    0.49
  -3 -12  -4   -0.13    0.28
  -3 -12  -4    0.51    0.54
  -3 -12  -5   -0.13    0.25
  -3 -12  -5   -0.26    0.45
  -3 -12  -6   -0.25    0.44
  -3 -12  -7   -0.25    0.37
  -3 -12  -8   -0.24    0.36
  -3 -12  -9   -0.22    0.38
  -3 -12 -10   -0.20    0.39
  -4  11   8    0.29    0.22
  -4  11   7    0.44    0.31
  -4  11   6    1.10    0.46
  -4  11   5    2.09    0.56
  -4  11   4    1.23    0.48
  -4  11   3    3.21    0.75
  -4  11   2    1.55    0.53
  -4  11   1    1.26    0.47
  -4  11   0    0.14    0.21
   4 -11   1    0.25    0.37
  -4  11  -1    0.13    0.29
   4 -11   2    0.36    0.34
  -4  11  -2    0.39    0.30
   4 -11   3    1.91    0.55
  -4  11  -3    1.92    0.50
   4 -11   4   -0.10    0.26
  -4  11  -4   -0.33    0.26
  -4  10  11    0.81    0.30
  -4  10  10    0.11    0.22
  -4  10   9    8.93    1.38
  -4  10   9   10.58    1.42
  -4  10   8    1.30    0.53
  -4  10   8    1.91    0.54
  -4  10   7    6.63    1.15
  -4  10   7    6.78    1.16
  -4  10   6    3.54    0.82
  -4  10   6    3.72    0.85
  -4  10   5   26.02    2.92
  -4  10   5   20.88    2.82
  -4  10   4    0.50    0.37
  -4  10   4    2.82    0.69
  -4  10   3    0.18    0.32
  -4  10   2   39.84    4.54
  -4  10   1    0.55    0.43
  -4  10   0   17.01    2.30
  -4  10  -1    0.36    0.39
  -4  10  -2   10.87    1.68
  -4  10  -3    3.77    0.86
   4 -10   4    0.58    0.40
  -4  10  -4    0.33    0.32
   4 -10   4    0.21    0.45
  -4  10  -5    0.61    0.40
   4 -10   5    0.61    0.57
  -4  10  -6   -0.14    0.30
   4 -10   6   -0.19    0.37
  -4  10  -7   -0.12    0.26
   4 -10   7   -0.17    0.48
   4 -10   8    0.15    0.34
  -4   9  12   -0.22    0.16
  -4   9  11    3.03    0.69
  -4   9  10    3.67    0.83
  -4   9   9    2.04    0.62
  -4   9   8    0.73    0.48
  -4   9   7    1.71    0.66
  -4   9   6   13.46    2.09
  -4   9   6   16.01    2.11
  -4   9   5   -0.20    0.34
  -4   9   5   -0.19    0.29
  -4   9   4   48.19    5.30
  -4   9   4   45.92    5.30
  -4   9   3    1.59    0.60
  -4   9   3    0.20    0.40
  -4   9   2  110.43   11.88
  -4   9   2  121.61   12.01
  -4   9   1  130.30   13.39
  -4   9   0   17.47    2.47
  -4   9  -1   71.33    7.71
  -4   9  -2    0.42    0.52
  -4   9  -3    4.79    1.08
  -4   9  -4   23.76    3.03
  -4   9  -5    3.13    0.86
  -4   9  -6   31.21    3.86
   4  -9   6   37.05    4.30
  -4   9  -7   17.73    2.41
   4  -9   7   20.12    2.74
  -4   9  -8   -0.31    0.36
   4  -9   8    0.22    0.47
   4  -9   9    1.15    0.63
   4  -9  10    2.18    0.70
  -4   8  13    0.82    0.35
  -4   8  12    0.14    0.22
  -4   8  11    1.81    0.58
  -4   8  10    0.55    0.55
  -4   8   9    5.48    1.13
  -4   8   8   14.93    2.16
  -4   8   7    3.98    0.94
  -4   8   6    9.28    1.59
  -4   8   5   16.64    2.37
  -4   8   4    0.21    0.32
  -4   8   3    7.30    1.32
  -4   8   3    5.41    1.20
  -4   8   2    8.74    1.49
  -4   8   2    8.24    1.48
  -4   8   1   -0.21    0.36
  -4   8   1    0.43    0.42
  -4   8   0  102.99   10.45
  -4   8   0   90.66   10.52
  -4   8   0  112.05   10.60
  -4   8   0   95.43   10.46
  -4   8  -1   86.93    9.59
  -4   8  -1   84.98    9.48
  -4   8  -1   98.19    9.59
  -4   8  -2   25.00    3.23
  -4   8  -3  164.48   16.72
  -4   8  -4   15.64    2.32
  -4   8  -5  104.35   10.91
  -4   8  -6   23.46    3.04
  -4   8  -7   76.20    8.15
   4  -8   8    1.94    0.84
  -4   8  -8    0.40    0.47
   4  -8   9    1.02    0.71
  -4   8  -9    0.93    0.49
   4  -8  10   -0.27    0.53
   4  -8  10   -0.22    0.47
   4  -8  11    3.32    1.04
   4  -8  11    3.03    0.83
   4  -8  12   -0.19    0.45
  -4   7  14    0.23    0.25
  -4   7  14    0.78    0.43
  -4   7  13    1.02    0.43
  -4   7  12    9.82    1.57
  -4   7  11    9.01    1.52
  -4   7  10   -0.20    0.39
  -4   7   9   -0.21    0.37
  -4   7   8    5.98    1.22
  -4   7   7   31.21    3.83
  -4   7   6   10.49    1.74
  -4   7   5   -0.21    0.41
  -4   7   4    4.99    1.09
  -4   7   3   87.86    9.27
  -4   7   2    3.64    0.86
  -4   7   2    2.39    0.75
  -4   7   1   10.46    1.68
  -4   7   1    9.19    1.59
  -4   7   1   11.19    1.70
  -4   7   0   71.61    7.42
  -4   7   0   64.28    7.32
  -4   7   0   69.68    7.39
  -4   7  -1   13.60    1.80
  -4   7  -1   11.03    1.71
  -4   7  -1   10.03    1.64
  -4   7  -1    7.12    1.57
  -4   7  -2    6.69    1.30
  -4   7  -2    7.88    1.42
  -4   7  -2    9.90    1.53
  -4   7  -2    7.62    1.45
  -4   7  -3    0.21    0.41
  -4   7  -3    0.85    0.42
  -4   7  -3    0.88    0.51
  -4   7  -4  134.54   12.05
  -4   7  -4  101.78   11.81
  -4   7  -4  112.78   11.91
  -4   7  -5   42.59    5.39
  -4   7  -5   54.99    5.57
  -4   7  -6   86.46    9.20
  -4   7  -7    0.45    0.44
  -4   7  -8   12.49    1.92
   4  -7   8   10.09    2.30
  -4   7  -9    9.63    1.70
   4  -7   9   13.76    2.39
   4  -7  10    1.91    0.80
   4  -7  10    1.07    0.78
   4  -7  11   10.49    1.80
   4  -7  11   10.51    2.04
   4  -7  12    1.14    0.79
  -4   7 -12    0.43    0.42
   4  -7  13    0.93    0.58
   4  -7  14    4.74    0.97
   4  -7  14    2.59    0.88
  -4   6  15    1.35    0.58
  -4   6  14   -0.21    0.37
  -4   6  13   10.17    1.79
  -4   6  12    6.34    1.27
  -4   6  12    9.24    1.63
  -4   6  11    0.40    0.39
  -4   6  11    0.55    0.68
  -4   6  10   21.51    2.74
  -4   6  10   18.04    2.82
  -4   6   9   20.78    2.89
  -4   6   9   24.67    3.22
  -4   6   8  117.66   12.34
  -4   6   8  118.87   12.72
  -4   6   8  122.26   12.61
  -4   6   7   26.74    3.03
  -4   6   7   19.73    3.09
  -4   6   7   20.06    3.01
  -4   6   6   28.40    3.48
  -4   6   6   29.01    3.78
  -4   6   6   26.42    3.59
  -4   6   5   14.57    2.12
   4  -6  -4   30.88    3.66
  -4   6   4   28.74    3.62
   4  -6  -3   61.49    6.29
  -4   6   3   51.86    6.11
   4  -6  -2    7.44    1.37
  -4   6   2    7.29    1.29
   4  -6  -1   19.70    2.74
  -4   6   1   20.42    2.69
  -4   6   1   22.76    2.71
   4  -6   0   79.65    8.87
  -4   6   0   84.62    8.81
  -4   6   0   78.67    8.77
  -4   6   0   94.15    8.88
   4  -6   1  102.15   10.60
  -4   6  -1   95.34   10.41
  -4   6  -1  101.80   10.50
  -4   6  -1  106.89   10.50
  -4   6  -2   57.74    6.00
  -4   6  -2   60.48    6.04
  -4   6  -2   47.90    5.88
  -4   6  -2   53.92    6.03
  -4   6  -3    9.72    1.62
  -4   6  -3   15.31    1.89
  -4   6  -3   10.78    1.70
  -4   6  -3   11.30    1.75
  -4   6  -4   60.48    5.92
  -4   6  -4   60.21    6.03
  -4   6  -4   46.97    5.84
  -4   6  -4   50.06    5.90
  -4   6  -5   63.08    6.75
  -4   6  -5   58.03    6.84
  -4   6  -5   71.37    7.00
   4  -6   6   62.42    7.57
  -4   6  -6   66.54    7.07
   4  -6   6   66.20    7.29
  -4   6  -6   63.44    7.03
   4  -6   7   80.60    9.06
   4  -6   7   76.14    8.61
  -4   6  -7   76.12    8.38
  -4   6  -7   81.82    8.45
  -4   6  -8   13.90    2.22
  -4   6  -8   15.20    2.15
   4  -6   8   11.41    2.16
   4  -6   8   14.71    2.74
   4  -6   9   68.25    7.53
  -4   6  -9   56.57    6.64
   4  -6  10    7.84    1.98
   4  -6  11    1.19    1.10
   4  -6  12   11.99    2.37
  -4   6 -12   10.92    1.96
   4  -6  13    0.31    0.61
  -4   6 -13    0.70    0.54
   4  -6  14    0.25    0.54
   4  -6  15    0.19    0.43
   4  -6  15   -0.20    0.36
  -4   5  16    0.31    0.43
  -4   5  15    1.83    0.71
  -4   5  14   -0.25    0.48
  -4   5  13    4.98    1.25
  -4   5  12    4.70    1.23
  -4   5  11    5.01    1.12
  -4   5  11    5.07    1.31
  -4   5  10    5.47    1.25
  -4   5  10    9.38    1.70
  -4   5   9  157.73   15.55
  -4   5   9  159.32   16.04
  -4   5   9  141.14   15.73
  -4   5   8    9.16    1.97
  -4   5   8   15.00    1.98
  -4   5   8   12.62    2.10
  -4   5   7  110.67   11.48
  -4   5   7  121.54   11.96
  -4   5   7  103.18   11.65
  -4   5   6    4.34    1.00
  -4   5   6    3.32    0.99
  -4   5   6    4.35    1.14
  -4   5   5   13.08    2.09
  -4   5   5   11.64    1.83
  -4   5   4    1.50    0.60
  -4   5   4    3.17    0.91
  -4   5   4    1.64    0.64
   4  -5  -4    2.67    0.78
   4  -5  -3  124.02   12.66
  -4   5   3  132.42   12.78
  -4   5   3  115.58   12.52
   4  -5  -2  305.14   29.19
  -4   5   2  286.27   29.03
   4  -5  -1  118.58   12.17
  -4   5   1  117.96   12.03
   4  -5   0  270.27   28.17
  -4   5   0  321.02   28.10
  -4   5   0  265.47   28.04
  -4   5   0  264.13   28.00
  -4   5   0  308.62   28.09
   4  -5   1    0.73    0.43
  -4   5  -1    1.03    0.43
  -4   5  -1    0.16    0.28
  -4   5  -1    1.47    0.50
  -4   5  -2   37.38    4.51
  -4   5  -2   42.95    4.54
   4  -5   2   40.06    4.61
  -4   5  -2   45.02    4.56
  -4   5  -2   38.61    4.53
  -4   5  -3    0.48    0.50
  -4   5  -3    0.16    0.28
   4  -5   3   -0.19    0.29
  -4   5  -3    0.16    0.36
  -4   5  -3   -0.17    0.33
  -4   5  -4    3.42    0.83
  -4   5  -4    5.49    0.99
  -4   5  -4    3.48    0.81
  -4   5  -4    4.97    0.96
  -4   5  -5   26.13    2.99
  -4   5  -5   27.04    3.10
   4  -5   5   19.43    3.35
  -4   5  -5   25.05    3.06
  -4   5  -6   75.94    7.81
  -4   5  -6   77.86    7.99
   4  -5   6   72.62    8.55
  -4   5  -6   72.55    7.93
   4  -5   7    0.22    0.55
  -4   5  -7    0.44    0.31
  -4   5  -7   -0.19    0.45
   4  -5   7   -0.37    1.03
  -4   5  -7   -0.20    0.24
   4  -5   7    0.53    0.51
  -4   5  -8    4.36    1.02
  -4   5  -8    2.97    0.88
   4  -5   8    3.12    0.98
   4  -5   8    4.40    1.71
  -4   5  -8    4.18    0.94
   4  -5   8    3.63    1.06
  -4   5  -9    9.24    1.65
  -4   5  -9    8.05    1.64
   4  -5   9   12.13    1.90
   4  -5   9   14.80    2.67
   4  -5   9    8.77    1.80
  -4   5 -10    0.91    0.56
   4  -5  10   -0.87    1.21
   4  -5  11   54.22    6.91
   4  -5  12   42.16    5.65
  -4   5 -13    0.56    0.50
   4  -5  13    1.13    0.87
  -4   5 -14    3.67    1.02
   4  -5  14    6.01    1.47
  -4   5 -15    1.61    0.70
   4  -5  15    2.46    0.93
   4  -5  16    0.18    0.44
  -4   4  16    0.85    0.50
  -4   4  15   -0.22    0.43
  -4   4  14    1.05    0.61
  -4   4  13    1.46    0.82
  -4   4  12   35.73    4.60
  -4   4  11    2.48    0.93
  -4   4  10   44.37    6.06
  -4   4  10   49.21    6.31
  -4   4   9   12.69    2.26
  -4   4   9   11.84    2.09
  -4   4   8   32.25    3.99
  -4   4   8   28.15    3.47
  -4   4   8   26.50    3.71
  -4   4   7   40.82    4.35
  -4   4   7   30.83    4.43
  -4   4   7   41.00    4.79
  -4   4   6  394.56   38.06
  -4   4   6  364.68   38.28
  -4   4   6  404.53   38.50
  -4   4   5   87.45    8.54
  -4   4   5   80.73    8.79
  -4   4   5   72.66    8.62
  -4   4   4    3.77    0.78
  -4   4   4    3.39    0.88
  -4   4   4    1.00    0.60
   4  -4  -4    1.41    0.61
  -4   4   4    1.31    0.66
  -4   4   3  329.87   34.25
  -4   4   3  360.92   34.58
   4  -4  -3  342.92   34.43
  -4   4   3  374.69   34.53
  -4   4   2  402.29   39.91
  -4   4   2  416.91   40.08
   4  -4  -2  408.34   40.10
  -4   4   1  205.52   22.02
   4  -4  -1  232.33   22.28
  -4   4   1  239.69   22.19
  -4   4   0    0.13    0.28
   4  -4   0   -0.18    0.31
  -4   4  -1   98.09    9.76
   4  -4   1   87.23    9.84
  -4   4  -1  100.30    9.71
  -4   4  -2   10.21    1.41
   4  -4   2    9.21    1.45
  -4   4  -2    8.68    1.30
  -4   4  -2    9.04    1.35
  -4   4  -3   54.63    5.76
  -4   4  -3   56.96    5.75
   4  -4   3   49.64    5.79
  -4   4  -3   55.25    5.72
  -4   4  -3   52.96    5.74
   4  -4   4   87.35    9.36
  -4   4  -4   85.27    9.27
  -4   4  -4   97.04    9.31
  -4   4  -4  100.28    9.34
   4  -4   4   77.77    9.73
  -4   4  -4   91.24    9.32
   4  -4   5   22.92    2.97
  -4   4  -5   22.74    2.73
  -4   4  -5   24.26    2.82
   4  -4   5   19.48    3.24
  -4   4  -5   25.29    2.87
   4  -4   6    1.05    0.56
  -4   4  -6    1.97    0.52
  -4   4  -6    1.42    0.50
   4  -4   6    0.34    0.98
  -4   4  -6    0.33    0.26
   4  -4   7   17.71    2.49
  -4   4  -7   16.60    2.11
  -4   4  -7   17.70    2.26
   4  -4   7   13.52    2.70
  -4   4  -7   17.21    2.25
  -4   4  -8    0.90    0.48
   4  -4   8    0.48    0.60
  -4   4  -8    0.97    0.42
  -4   4  -8    0.19    0.29
   4  -4   8    1.57    1.19
  -4   4  -8    0.76    0.41
   4  -4   8    1.01    0.58
  -4   4  -9   30.06    3.97
   4  -4   9   33.91    4.14
  -4   4  -9   32.64    3.71
  -4   4  -9   33.66    3.92
   4  -4   9   31.71    4.64
   4  -4   9   33.81    4.16
  -4   4 -10   14.06    2.15
   4  -4  10   19.22    3.15
   4  -4  10   12.79    2.25
  -4   4 -10   13.27    2.23
   4  -4  10   16.56    2.42
   4  -4  11  109.43   11.30
   4  -4  11   92.63   10.42
  -4   4 -11   96.13   10.51
   4  -4  11   96.65   10.48
   4  -4  12    1.16    0.96
   4  -4  12    1.75    1.38
  -4   4 -13   52.17    5.59
   4  -4  13   56.85    6.18
  -4   4 -14    0.28    0.55
   4  -4  14    0.68    0.67
   4  -4  14    0.36    0.83
  -4   4 -15   -0.25    0.53
   4  -4  15   -0.30    0.64
   4  -4  15   -0.29    0.68
   4  -4  16    0.24    0.52
  -4   4 -16    0.20    0.40
   4  -4  17    0.75    0.52
   4  -4  17    0.18    0.39
  -4   3  16    0.24    0.41
  -4   3  16    0.35    0.43
  -4   3  15    2.70    1.06
  -4   3  15    3.56    0.94
  -4   3  14    7.00    1.68
  -4   3  14    7.70    1.56
  -4   3  13   12.92    2.53
  -4   3  13   16.65    2.53
  -4   3  12   13.63    2.61
  -4   3  12   16.42    2.56
  -4   3  11   18.65    3.20
  -4   3  11   22.56    3.18
  -4   3  10   34.30    4.17
  -4   3  10   31.55    4.10
  -4   3  10   26.07    4.05
  -4   3  10   30.57    4.17
  -4   3   9   95.04   10.74
  -4   3   9  111.25   10.90
  -4   3   9   90.79   10.53
  -4   3   8   18.25    2.68
  -4   3   8   13.61    2.33
  -4   3   7  124.50   12.39
  -4   3   7  109.26   12.17
  -4   3   6   11.77    2.03
  -4   3   6   12.38    2.02
  -4   3   5   17.64    2.58
  -4   3   5   18.21    2.59
  -4   3   4    0.66    0.51
  -4   3   4    0.98    0.57
  -4   3   4    0.22    0.34
  -4   3   3   24.80    3.23
  -4   3   3   29.29    3.39
  -4   3   2  691.44   67.21
  -4   3   1  190.20   18.89
  -4   3   0  212.14   21.00
   4  -3   0  213.35   21.18
   4  -3   1  348.41   33.36
  -4   3  -1  321.58   33.16
  -4   3  -1  350.35   33.13
   4  -3   2   11.57    1.71
  -4   3  -2   12.49    1.57
  -4   3  -2   13.31    1.64
   4  -3   3  910.07   92.34
  -4   3  -3  978.75   92.21
  -4   3  -3  962.56   92.25
   4  -3   4   85.77    9.01
  -4   3  -4   89.47    8.96
  -4   3  -5   13.94    1.59
  -4   3  -5   10.75    1.51
   4  -3   5   10.24    2.05
  -4   3  -5    9.79    1.51
  -4   3  -6    2.19    0.56
  -4   3  -6    3.40    0.64
  -4   3  -6    3.75    0.72
   4  -3   6    1.97    1.02
  -4   3  -6    1.88    0.56
  -4   3  -7  274.14   27.10
   4  -3   7  288.75   27.37
  -4   3  -7  273.14   26.88
  -4   3  -7  284.58   27.02
   4  -3   7  244.55   27.68
  -4   3  -7  270.39   27.02
  -4   3  -8  148.40   15.16
   4  -3   8  157.42   15.39
  -4   3  -8  154.47   14.91
  -4   3  -8  140.73   15.00
   4  -3   8  135.19   15.72
  -4   3  -8  153.99   15.07
  -4   3  -9    3.14    0.74
   4  -3   9    1.86    0.87
  -4   3  -9    2.46    0.74
   4  -3   9    2.38    0.93
  -4   3  -9    2.36    0.62
  -4   3  -9    2.92    0.77
   4  -3   9    1.99    1.28
   4  -3   9    3.36    1.48
   4  -3  10   40.68    4.29
  -4   3 -10   30.15    3.75
   4  -3  10   35.01    4.80
   4  -3  10   25.46    4.42
   4  -3  10   35.83    4.34
  -4   3 -10   34.66    4.18
   4  -3  11   22.47    2.88
  -4   3 -11   22.01    2.92
   4  -3  11   23.19    3.04
   4  -3  11   27.76    3.78
   4  -3  12   79.64    9.02
   4  -3  12   67.35    8.83
  -4   3 -12   71.57    8.43
   4  -3  12   78.98    8.52
  -4   3 -12   81.96    8.58
  -4   3 -13    9.05    1.81
   4  -3  13    8.00    2.05
   4  -3  13    8.60    2.12
  -4   3 -14    0.30    0.53
   4  -3  14    3.98    1.30
   4  -3  14    2.62    1.09
   4  -3  15    5.32    1.41
  -4   3 -15    3.90    1.12
   4  -3  16    0.60    0.64
  -4   3 -16    0.24    0.37
   4  -3  17    2.66    0.91
  -4   2  16   -0.25    0.31
  -4   2  15    2.86    1.07
  -4   2  14    4.42    1.28
  -4   2  14    2.40    0.89
  -4   2  13    2.41    1.13
  -4   2  13    2.40    1.01
  -4   2  12    3.32    1.20
  -4   2  12    4.18    1.21
  -4   2  11    6.94    1.72
  -4   2  11    6.51    1.58
  -4   2  10   43.89    6.09
  -4   2  10   56.16    6.17
  -4   2   9   22.22    2.88
  -4   2   9   17.09    2.87
  -4   2   9   17.77    2.84
  -4   2   9   17.68    2.76
  -4   2   8    3.32    0.92
  -4   2   8    2.03    0.96
  -4   2   8    2.06    0.81
  -4   2   8    2.52    0.88
  -4   2   7    5.11    1.14
  -4   2   7    4.42    1.12
  -4   2   7    3.17    1.08
  -4   2   7    5.08    1.15
  -4   2   6   54.18    5.86
  -4   2   6   51.33    5.85
  -4   2   6   46.65    5.95
  -4   2   5  123.54   11.62
  -4   2   5  124.53   11.74
  -4   2   5  106.69   11.51
  -4   2   5  107.09   11.65
  -4   2   5   99.10   11.76
  -4   2   4   37.10    4.06
  -4   2   4   32.41    4.02
  -4   2   4   34.52    4.01
  -4   2   3  718.16   69.06
  -4   2   3  686.49   69.11
  -4   2   3  726.65   69.12
  -4   2   2  425.27   43.53
  -4   2   2  472.46   43.68
  -4   2   1  680.04   66.00
  -4   2   0  436.12   44.74
  -4   2   0  475.59   44.58
  -4   2  -1    1.10    0.45
  -4   2  -1    2.70    0.48
  -4   2  -2   40.40    4.22
  -4   2  -2   40.68    4.37
  -4   2  -2   41.35    4.29
   4  -2   3  107.82   10.77
  -4   2  -3  102.15   10.57
  -4   2  -3  108.56   10.63
   4  -2   4  321.03   31.19
  -4   2  -4  316.69   31.10
  -4   2  -5   45.97    4.88
  -4   2  -6   64.75    7.14
  -4   2  -6   73.41    7.17
  -4   2  -7  132.50   13.62
  -4   2  -7  142.50   13.48
  -4   2  -7  135.87   13.54
  -4   2  -7  133.65   13.47
   4  -2   7  124.46   14.27
  -4   2  -7  134.51   13.57
  -4   2  -8   59.04    6.24
  -4   2  -8   59.64    6.03
  -4   2  -8   51.80    6.06
  -4   2  -8   56.54    6.01
   4  -2   8   48.61    6.74
  -4   2  -8   66.25    6.23
  -4   2  -9  194.19   19.17
  -4   2  -9  198.90   19.49
   4  -2   9  208.29   19.77
   4  -2   9  160.80   19.89
   4  -2   9  203.93   19.49
  -4   2  -9  189.67   19.32
  -4   2 -10    3.20    0.75
   4  -2  10    2.11    0.78
   4  -2  10    2.53    1.06
  -4   2 -10    2.37    0.79
   4  -2  10    2.68    1.17
   4  -2  10    1.23    1.20
  -4   2 -10    1.02    0.46
  -4   2 -11    5.37    1.20
   4  -2  11    2.90    1.13
   4  -2  11    3.53    1.57
   4  -2  11    1.73    1.45
   4  -2  12   73.09    8.48
   4  -2  12   67.46    8.54
  -4   2 -12   64.15    7.90
   4  -2  12   78.54    8.12
  -4   2 -12   75.34    8.10
  -4   2 -13   72.44    7.70
   4  -2  13   59.24    7.97
   4  -2  14    4.73    1.66
  -4   2 -14    4.71    1.34
   4  -2  15    0.40    0.60
  -4   2 -15    0.60    0.53
   4  -2  16   -0.69    0.73
  -4   2 -16   -0.27    0.48
   4  -2  17    0.57    0.61
   4  -2  18    0.66    0.51
  -4   1  16   -0.26    0.40
  -4   1  15   -0.33    0.50
  -4   1  14    0.38    0.47
  -4   1  13   -0.42    0.74
  -4   1  12   29.15    4.38
  -4   1  11    7.04    1.78
  -4   1  11    5.61    1.48
  -4   1  10   44.27    6.13
  -4   1  10   53.06    6.03
  -4   1   9   79.68    9.60
  -4   1   9   89.47    9.41
  -4   1   8   -0.36    0.45
  -4   1   8   -0.28    0.59
  -4   1   7   34.86    3.74
  -4   1   7   25.60    3.89
  -4   1   7   32.86    3.79
  -4   1   7   28.61    3.67
  -4   1   7   25.61    3.69
  -4   1   6    6.59    1.20
  -4   1   6    5.23    1.36
  -4   1   6    6.57    1.24
  -4   1   6    7.39    1.31
  -4   1   6    4.80    1.23
  -4   1   5    1.82    0.55
  -4   1   5    3.06    0.76
  -4   1   5    1.88    0.62
  -4   1   5    0.85    0.58
  -4   1   4   58.96    6.00
  -4   1   4   52.44    6.00
  -4   1   3  276.06   26.53
  -4   1   3  262.19   26.57
  -4   1   2  246.24   23.65
  -4   1   2  232.99   23.70
  -4   1   1   54.43    5.86
  -4   1   1   57.34    5.99
  -4   1   0 1307.51  129.09
  -4   1   0 1376.48  129.28
  -4   1  -1  407.98   39.54
  -4   1  -2   -0.11    0.23
  -4   1  -2    0.30    0.22
  -4   1  -3    7.04    1.04
  -4   1  -3    7.07    0.97
  -4   1  -4  244.39   23.87
  -4   1  -4  243.89   23.91
  -4   1  -5   93.04    9.26
  -4   1  -5   87.68    9.23
  -4   1  -5   95.54    9.27
  -4   1  -6   64.53    6.64
  -4   1  -6   63.63    6.61
  -4   1  -7   98.12    9.84
  -4   1  -7   94.93    9.78
  -4   1  -8  713.12   69.39
   4  -1   8  611.99   69.87
  -4   1  -8  743.90   69.33
  -4   1  -8  737.75   69.20
  -4   1  -8  705.88   69.84
  -4   1  -9   88.01    8.77
   4  -1   9   71.16    9.13
  -4   1  -9   99.47    8.73
  -4   1  -9   76.19    9.10
  -4   1  -9   76.42    8.44
  -4   1 -10  510.11   50.39
   4  -1  10  474.06   51.10
   4  -1  10  446.86   51.26
  -4   1 -10  550.09   50.78
   4  -1  10  598.75   51.11
  -4   1 -11   24.98    3.20
  -4   1 -11   22.46    3.07
   4  -1  11   24.85    3.29
   4  -1  11   17.38    3.51
   4  -1  12   74.12   10.62
  -4   1 -12   91.94   10.34
   4  -1  12  117.26   10.58
  -4   1 -12  100.00   10.39
   4  -1  13   41.84    5.95
  -4   1 -13   48.76    5.63
   4  -1  14   -0.88    1.21
  -4   1 -14    1.94    0.84
   4  -1  15    0.41    0.95
  -4   1 -15    0.32    0.48
   4  -1  16    0.74    0.72
   4  -1  17    0.62    0.71
   4  -1  18    2.24    0.87
   4  -1  19    0.38    0.37
  -4   0  16    0.26    0.33
  -4   0  15    0.34    0.51
  -4   0  14    1.99    0.94
  -4   0  13    4.45    1.51
  -4   0  12    1.41    1.01
  -4   0  11    1.89    1.11
  -4   0  10    0.40    0.70
  -4   0  10    0.91    0.79
  -4   0   9   25.03    3.29
  -4   0   9   23.92    3.65
  -4   0   9   20.83    3.45
  -4   0   8    1.54    0.66
  -4   0   8    2.28    1.01
  -4   0   8    2.41    1.06
  -4   0   7    3.04    0.86
  -4   0   7    2.06    0.99
  -4   0   7    3.53    1.15
  -4   0   6   26.32    3.26
  -4   0   6   27.94    3.69
  -4   0   6   23.28    3.47
  -4   0   6   25.67    3.26
  -4   0   5    4.93    1.00
  -4   0   5    5.82    1.13
  -4   0   5    5.09    1.24
  -4   0   4   97.95    9.73
  -4   0   4   91.53    9.83
  -4   0   3    0.13    0.29
  -4   0   3    0.98    0.51
  -4   0   2  124.64   11.79
  -4   0   2  108.55   11.82
  -4   0   1    0.36    0.32
  -4   0   1    0.71    0.42
  -4   0   0 1833.75  177.04
  -4   0  -1  194.25   21.13
  -4   0  -1  212.61   21.33
  -4   0  -1  230.50   21.00
  -4   0  -2   66.84    6.29
  -4   0  -2   56.23    6.38
  -4   0  -3   11.26    1.49
  -4   0  -3   11.91    1.41
  -4   0  -4   -0.08    0.17
  -4   0  -4    0.21    0.24
  -4   0  -4    0.08    0.19
  -4   0  -5  490.98   46.04
  -4   0  -5  469.04   46.04
  -4   0  -5  462.99   46.00
  -4   0  -6  808.39   81.28
  -4   0  -6  857.29   81.27
  -4   0  -6  854.10   81.29
  -4   0  -7 1048.40  106.49
  -4   0  -7 1150.63  106.42
  -4   0  -7 1096.78  106.46
  -4   0  -8   22.98    2.87
  -4   0  -8   23.54    2.71
  -4   0  -8   25.37    3.32
  -4   0  -9  678.83   68.68
  -4   0  -9  687.79   69.17
  -4   0  -9  689.80   68.46
  -4   0  -9  779.20   68.83
  -4   0 -10   92.39   10.48
  -4   0 -10  108.49   11.15
  -4   0 -10  106.58   10.67
  -4   0 -11   -0.26    0.32
   4   0  11   -0.40    1.11
   4   0  11   -0.54    0.70
  -4   0 -12   57.87    6.12
   4   0  12   42.41    6.28
  -4   0 -13   40.85    4.89
   4   0  13   33.97    5.15
   4   0  14   62.63    7.56
   4   0  14   68.95    7.66
  -4   0 -14   55.86    7.10
   4   0  15   38.68    4.96
  -4   0 -15   27.68    4.42
   4   0  16   11.86    2.23
   4   0  16    8.40    1.89
   4   0  17   -0.32    0.62
   4   0  17   -0.29    0.52
   4   0  18    0.52    0.60
   4   0  18    0.23    0.46
   4   0  19   -0.20    0.43
  -4  -1  16    0.25    0.43
  -4  -1  15   -0.33    0.58
  -4  -1  14    4.03    1.20
  -4  -1  14    3.23    1.22
  -4  -1  13    8.38    1.96
  -4  -1  13    6.39    1.78
  -4  -1  12   20.71    3.66
  -4  -1  12   26.71    3.98
  -4  -1  11    7.34    1.92
  -4  -1  11    5.94    1.72
  -4  -1  10   18.73    3.39
  -4  -1  10   21.98    3.66
  -4  -1  10   24.32    3.34
  -4  -1   9   -0.43    0.65
  -4  -1   9   -0.42    0.82
  -4  -1   9    0.30    0.46
  -4  -1   8   94.48   11.57
  -4  -1   8  112.35   11.34
  -4  -1   8  109.90   11.72
  -4  -1   7   38.73    4.51
  -4  -1   7   35.16    4.74
  -4  -1   7   35.45    4.82
  -4  -1   6   62.26    7.48
  -4  -1   6   77.33    7.23
  -4  -1   6   53.73    7.20
  -4  -1   5   67.32    8.40
  -4  -1   5   88.45    8.23
  -4  -1   5   70.10    8.29
  -4  -1   4  186.03   18.83
  -4  -1   4  188.91   18.63
  -4  -1   3  155.53   16.43
  -4  -1   3  165.13   16.29
  -4  -1   3  168.27   16.28
  -4  -1   2    1.94    0.62
  -4  -1   2    1.33    0.45
  -4  -1   1  759.93   73.74
  -4  -1   0   85.67    8.61
  -4  -1   0   82.24    8.47
  -4  -1  -1    8.17    1.17
  -4  -1  -1    6.11    0.99
  -4  -1  -2   93.55    9.54
  -4  -1  -2   96.42    9.68
  -4  -1  -3   33.36    3.63
  -4  -1  -4    5.15    0.87
  -4  -1  -5   22.76    2.42
  -4  -1  -5   18.34    2.29
  -4  -1  -6   18.45    2.28
  -4  -1  -6   19.85    2.29
  -4  -1  -7  519.05   47.26
  -4  -1  -7  451.95   47.27
  -4  -1  -8   55.97    6.42
  -4  -1  -9  127.57   14.65
  -4  -1  -9  127.31   14.24
  -4  -1  -9  161.43   14.19
  -4  -1 -10    0.57    0.93
  -4  -1 -10    3.29    1.30
  -4  -1 -10    3.82    0.90
  -4  -1 -11    4.35    1.54
  -4  -1 -11    6.48    1.76
  -4  -1 -11    4.88    1.19
  -4  -1 -12    8.37    1.42
  -4  -1 -12    5.29    1.32
   4   1  12    5.40    1.79
  -4  -1 -12    6.34    1.90
  -4  -1 -13   28.76    3.68
   4   1  13   26.83    3.99
  -4  -1 -13   22.44    3.65
  -4  -1 -14    3.00    1.10
   4   1  14    4.75    1.58
   4   1  15   99.25   10.33
   4   1  15   82.69   10.13
   4   1  16   -0.36    0.62
   4   1  16   -0.37    0.65
   4   1  17    8.99    1.84
   4   1  17    8.04    1.74
   4   1  18   -0.26    0.56
   4   1  19    1.84    0.64
  -4  -2  15    2.95    1.07
  -4  -2  14    7.02    1.75
  -4  -2  13    3.90    1.39
  -4  -2  13    6.45    1.74
  -4  -2  12   10.54    2.41
  -4  -2  12   13.03    2.62
  -4  -2  11    1.00    1.08
  -4  -2  11    0.95    0.83
  -4  -2  10    1.39    0.76
  -4  -2  10    1.99    1.24
  -4  -2  10    1.37    0.99
  -4  -2   9   32.01    3.85
  -4  -2   9   25.68    4.05
  -4  -2   9   20.27    3.67
  -4  -2   8    6.86    1.47
  -4  -2   8    7.64    1.74
  -4  -2   8    6.64    1.77
  -4  -2   7   54.91    7.26
  -4  -2   7   71.67    7.01
  -4  -2   7   54.01    6.99
  -4  -2   6    4.75    1.01
  -4  -2   6    4.11    1.38
  -4  -2   6    4.92    1.30
  -4  -2   6    4.33    1.10
  -4  -2   5  276.96   25.21
  -4  -2   5  228.36   25.68
  -4  -2   5  238.19   25.40
  -4  -2   5  282.82   25.41
  -4  -2   5  231.63   25.45
  -4  -2   4 1087.15  100.49
  -4  -2   4 1066.29  100.64
  -4  -2   4  918.94  100.93
  -4  -2   3   77.94    8.01
  -4  -2   3   74.80    8.11
  -4  -2   2   46.36    5.04
  -4  -2   2   46.17    5.17
  -4  -2   1   -0.10    0.25
  -4  -2   1   -0.16    0.28
  -4  -2   0    5.29    0.89
  -4  -2   0    6.44    1.06
  -4  -2  -1   40.94    4.40
  -4  -2  -1   42.01    4.50
  -4  -2  -2  397.96   39.61
  -4  -2  -2  413.68   39.55
  -4  -2  -3  131.40   13.11
  -4  -2  -4  113.82   11.44
  -4  -2  -5   34.11    3.76
  -4  -2  -6  170.63   16.93
  -4  -2  -7  121.30   11.86
  -4  -2  -7  115.08   11.91
  -4  -2  -8    0.38    0.38
  -4  -2  -8   -0.27    0.47
  -4  -2  -9  109.58   10.70
  -4  -2  -9  122.12   10.12
  -4  -2  -9  114.52   10.24
   4   2  10  185.15   15.60
  -4  -2 -10  160.47   16.07
  -4  -2 -10  131.12   15.74
  -4  -2 -10  185.36   15.47
  -4  -2 -10  180.66   15.55
  -4  -2 -11    1.06    1.24
  -4  -2 -11   -0.24    0.47
  -4  -2 -11    1.30    1.10
  -4  -2 -11   -0.20    0.31
  -4  -2 -12    5.36    1.63
  -4  -2 -12    1.90    0.81
  -4  -2 -12    4.56    1.02
  -4  -2 -12    3.84    1.55
  -4  -2 -13    5.88    1.82
  -4  -2 -14   61.41    7.38
   4   2  15    4.81    1.47
   4   2  16   40.75    5.33
   4   2  17    5.92    1.50
   4   2  17    5.15    1.20
   4   2  18    0.27    0.54
   4   2  18   -0.58    0.41
   4   2  19    1.30    0.61
  -4  -3  15    0.85    0.66
  -4  -3  14    0.37    0.71
  -4  -3  13   16.72    3.04
  -4  -3  12    4.49    1.63
  -4  -3  11    1.61    1.24
  -4  -3  10   17.38    3.43
  -4  -3   9   14.91    2.53
  -4  -3   9   13.61    2.90
  -4  -3   8    0.49    0.86
  -4  -3   8    1.45    0.85
  -4  -3   7   35.86    4.27
  -4  -3   7   34.22    4.40
  -4  -3   7   31.65    4.77
  -4  -3   7   35.16    4.63
  -4  -3   6   13.78    2.00
  -4  -3   6   13.01    2.22
  -4  -3   6    8.10    2.08
  -4  -3   6   10.93    1.94
  -4  -3   5  152.83   15.04
  -4  -3   5  163.48   15.41
  -4  -3   5  134.57   15.81
  -4  -3   5  131.77   15.58
  -4  -3   5  161.63   15.52
  -4  -3   4   52.27    5.53
  -4  -3   4   52.18    5.12
  -4  -3   4   51.83    5.41
  -4  -3   4   42.09    5.60
  -4  -3   4   35.77    5.62
  -4  -3   4   45.68    5.22
  -4  -3   3   12.96    1.84
  -4  -3   3   11.81    1.50
  -4  -3   3    6.24    1.72
  -4  -3   3    9.48    1.85
  -4  -3   3   12.14    1.42
  -4  -3   3   10.87    1.60
  -4  -3   3    9.05    1.61
  -4  -3   2  121.34   12.94
  -4  -3   2  130.97   12.92
  -4  -3   1   25.62    3.27
  -4  -3   1   29.11    3.32
  -4  -3   0  116.87   12.38
  -4  -3   0  128.24   12.43
  -4  -3  -1    0.96    0.39
  -4  -3  -2   38.01    3.79
  -4  -3  -2   33.57    3.89
  -4  -3  -3   -0.08    0.21
  -4  -3  -3   -0.10    0.17
  -4  -3  -3    0.24    0.34
  -4  -3  -4  326.37   31.82
  -4  -3  -4  326.08   31.89
  -4  -3  -4  328.28   31.97
  -4  -3  -5   62.65    6.25
  -4  -3  -5   60.20    6.29
  -4  -3  -5   59.08    6.35
  -4  -3  -6  183.87   17.86
  -4  -3  -6  181.31   17.97
  -4  -3  -6  177.62   17.91
  -4  -3  -7   84.77    8.65
  -4  -3  -7   85.30    8.72
  -4  -3  -8    1.91    0.86
  -4  -3  -8    1.05    0.51
  -4  -3  -8    1.07    0.46
  -4  -3  -8    0.30    0.33
  -4  -3  -9   97.14   11.31
  -4  -3  -9  112.65   10.86
  -4  -3  -9  107.86   10.90
  -4  -3  -9  102.98   11.00
   4   3  10   10.52    1.84
  -4  -3 -10   11.41    2.21
  -4  -3 -10   10.70    2.22
  -4  -3 -10   14.22    1.91
  -4  -3 -10   15.75    2.01
   4   3  11    3.12    0.95
  -4  -3 -11    5.98    1.73
  -4  -3 -11    2.32    1.19
  -4  -3 -11    1.37    1.39
  -4  -3 -11    2.16    0.75
  -4  -3 -11    3.03    0.82
   4   3  12   54.12    6.00
  -4  -3 -12   53.81    6.51
  -4  -3 -12   57.90    6.57
  -4  -3 -12   51.02    5.95
  -4  -3 -12   45.29    6.27
  -4  -3 -13   12.36    2.47
  -4  -3 -13   14.94    2.19
  -4  -3 -13    7.28    2.10
  -4  -3 -14   11.41    2.38
   4   3  15   48.22    6.11
   4   3  16   26.52    3.85
   4   3  17    1.28    0.80
   4   3  17    0.95    0.70
   4   3  18    2.15    0.86
   4   3  18    1.79    0.65
   4   3  19    1.28    0.65
   4   3  19    0.63    0.42
  -4  -4  14   -0.34    0.73
  -4  -4  13    2.95    1.20
  -4  -4  12    0.49    0.86
  -4  -4  11    6.42    1.91
  -4  -4  10    4.42    1.75
  -4  -4  10    6.48    1.67
  -4  -4   9   -0.42    0.64
  -4  -4   9    0.54    0.95
  -4  -4   8    0.90    0.64
  -4  -4   8    0.35    0.61
  -4  -4   8   -0.51    1.00
  -4  -4   8    1.27    0.82
  -4  -4   7   39.09    4.47
  -4  -4   7   34.50    4.49
  -4  -4   7   28.62    4.75
  -4  -4   7   32.22    4.66
  -4  -4   6   18.86    2.55
  -4  -4   6   14.54    2.78
  -4  -4   6   13.11    2.56
  -4  -4   6   14.28    2.44
  -4  -4   5   -0.28    0.42
  -4  -4   5    0.16    0.35
  -4  -4   5    0.26    0.45
  -4  -4   5    0.72    0.84
  -4  -4   5    0.39    0.76
  -4  -4   5   -0.22    0.46
  -4  -4   4   38.63    4.60
  -4  -4   4   43.11    4.26
  -4  -4   4   38.44    4.50
  -4  -4   4   28.52    4.70
  -4  -4   4   35.71    4.82
  -4  -4   4   40.03    4.15
  -4  -4   4   32.57    4.31
  -4  -4   3    0.24    0.51
  -4  -4   3    0.14    0.35
  -4  -4   3    0.32    0.56
  -4  -4   3   -0.33    0.58
  -4  -4   3    0.38    0.56
  -4  -4   3    1.31    0.41
  -4  -4   2    2.20    0.72
  -4  -4   2    2.77    0.70
  -4  -4   2    0.31    0.58
  -4  -4   2    3.03    0.94
  -4  -4   2    2.42    0.55
  -4  -4   2    3.86    0.86
  -4  -4   2    4.18    0.99
  -4  -4   1    1.82    0.53
  -4  -4   1    2.54    0.94
  -4  -4   1    1.53    0.44
  -4  -4   1    0.72    0.54
  -4  -4   0  781.00   76.89
  -4  -4   0  813.43   77.14
  -4  -4  -1   44.28    4.71
  -4  -4  -2  162.24   16.04
  -4  -4  -3  160.70   15.66
  -4  -4  -3  155.98   15.74
  -4  -4  -4    7.15    0.99
  -4  -4  -4    6.30    1.08
  -4  -4  -4    5.40    0.98
  -4  -4  -5  378.26   35.71
  -4  -4  -5  355.30   35.77
  -4  -4  -5  363.26   35.86
  -4  -4  -6    7.13    1.06
  -4  -4  -6    5.21    1.07
  -4  -4  -7    5.50    0.98
  -4  -4  -7    6.23    1.10
  -4  -4  -7    5.66    1.11
  -4  -4  -8    0.75    0.39
  -4  -4  -8    0.36    0.31
  -4  -4  -8   -0.19    0.38
  -4  -4  -9  105.51   10.40
  -4  -4  -9   94.55   10.43
   4   4   9  101.71   10.45
   4   4  10    1.30    0.74
  -4  -4 -10    1.35    1.18
  -4  -4 -10    2.33    0.77
  -4  -4 -10    0.90    0.60
   4   4  11   52.83    6.74
  -4  -4 -11   59.03    7.30
  -4  -4 -11   60.31    6.77
  -4  -4 -11   68.18    6.97
  -4  -4 -11   74.30    7.59
   4   4  12    3.45    1.14
  -4  -4 -12    2.68    1.36
  -4  -4 -12    6.28    1.34
  -4  -4 -12    5.91    1.83
   4   4  13   57.95    7.11
  -4  -4 -13   51.30    7.38
  -4  -4 -13   77.66    7.61
  -4  -4 -13   71.74    7.82
  -4  -4 -14   15.77    3.11
  -4  -4 -14   23.44    3.54
   4   4  15   11.79    2.28
  -4  -4 -15   10.71    2.28
   4   4  16    3.76    1.28
  -4  -4 -16    3.90    1.16
   4   4  17    0.90    0.70
  -4  -4 -17    1.47    0.74
   4   4  17    1.86    0.77
   4   4  18   -0.75    0.53
   4   4  18   -0.20    0.45
   4   4  19   -0.20    0.39
   4   4  19   -0.31    0.34
  -4  -5  13    2.14    1.01
  -4  -5  12   -0.86    0.84
  -4  -5  11    3.88    1.56
  -4  -5  11    3.41    1.20
  -4  -5  10    5.14    1.64
  -4  -5  10   12.37    2.52
  -4  -5   9    9.37    2.36
  -4  -5   9   14.25    2.65
  -4  -5   8   24.21    4.19
  -4  -5   8   29.13    4.26
  -4  -5   7   40.06    4.55
  -4  -5   7   38.50    5.04
  -4  -5   7   25.76    4.50
  -4  -5   7   28.47    4.30
  -4  -5   6   12.32    2.26
  -4  -5   6   13.51    1.89
  -4  -5   6   12.76    2.20
  -4  -5   6   10.62    2.36
  -4  -5   6    7.88    2.11
  -4  -5   6   15.83    2.23
  -4  -5   5    5.98    1.39
  -4  -5   5    2.20    0.76
  -4  -5   5    4.36    1.13
  -4  -5   5    3.29    1.29
  -4  -5   5    4.50    1.43
  -4  -5   5    4.09    1.10
  -4  -5   4    4.71    0.95
  -4  -5   4    3.44    1.29
  -4  -5   4    3.59    0.79
  -4  -5   4    1.47    0.81
  -4  -5   3    5.04    1.05
  -4  -5   3    5.61    1.07
  -4  -5   3    5.38    1.48
  -4  -5   3    4.31    0.88
  -4  -5   3    5.38    1.20
  -4  -5   3    5.74    1.27
  -4  -5   2    2.67    0.70
  -4  -5   2    2.34    0.81
  -4  -5   2    2.37    1.01
  -4  -5   2    2.72    0.62
  -4  -5   2    2.92    0.87
  -4  -5   1    2.96    0.69
  -4  -5   1    2.09    0.61
  -4  -5   1    2.19    0.71
  -4  -5   1    1.27    0.80
  -4  -5   1    1.33    0.48
  -4  -5   1    1.09    0.70
  -4  -5   0  386.75   35.52
  -4  -5   0  372.67   35.42
  -4  -5   0  384.35   35.76
  -4  -5   0  328.41   35.97
  -4  -5   0  349.37   35.33
  -4  -5   0  346.56   35.72
  -4  -5  -1    6.08    1.00
  -4  -5  -1    6.06    0.97
  -4  -5  -1    3.57    1.23
  -4  -5  -1    5.36    0.88
  -4  -5  -1    3.55    1.07
  -4  -5  -2 1783.17  168.68
  -4  -5  -2 1807.07  168.69
  -4  -5  -2 1670.50  168.59
  -4  -5  -3  506.52   49.27
  -4  -5  -4  795.22   77.06
  -4  -5  -5   39.16    4.51
  -4  -5  -5   46.01    4.94
  -4  -5  -6   18.83    2.46
  -4  -5  -6   18.98    2.39
  -4  -5  -6   19.17    2.65
  -4  -5  -7   11.76    1.67
  -4  -5  -7   10.05    1.78
   4   5   8    6.82    1.23
  -4  -5  -8    5.19    1.12
  -4  -5  -8    6.14    1.29
   4   5   9    0.42    0.55
  -4  -5  -9    0.20    0.39
  -4  -5  -9    0.27    0.42
  -4  -5 -10    1.43    1.33
   4   5  10    3.25    0.95
  -4  -5 -10    2.49    1.25
  -4  -5 -10    0.30    0.46
  -4  -5 -11    9.06    2.22
   4   5  11    8.73    1.67
  -4  -5 -11    6.06    1.91
  -4  -5 -11   10.94    1.95
  -4  -5 -12    7.14    2.00
   4   5  12    8.64    1.68
  -4  -5 -12    8.32    2.11
  -4  -5 -12    7.27    1.65
  -4  -5 -12    6.40    1.59
  -4  -5 -13   10.38    2.45
   4   5  13   13.30    2.17
  -4  -5 -13   10.58    2.49
  -4  -5 -13   13.04    2.30
  -4  -5 -13   10.97    2.24
  -4  -5 -14    5.72    1.78
  -4  -5 -14    5.11    1.44
  -4  -5 -14    5.12    1.89
   4   5  15    1.34    0.90
  -4  -5 -15    2.12    0.94
  -4  -5 -15    2.41    1.12
   4   5  16    0.31    0.54
  -4  -5 -16    0.33    0.40
   4   5  16    0.25    0.48
  -4  -5 -16   -0.36    0.77
   4   5  17    1.33    0.67
  -4  -5 -17    1.73    0.77
   4   5  17    1.74    0.70
   4   5  18    0.44    0.51
  -4  -5 -18    1.20    0.56
   4   5  18    0.18    0.40
   4   5  19   -0.29    0.34
  -4  -6  12    2.66    1.07
  -4  -6  12    3.55    1.20
  -4  -6  11   -0.36    0.78
  -4  -6  11    0.77    0.76
  -4  -6  10    8.70    2.02
  -4  -6  10    9.70    2.14
  -4  -6   9    2.78    1.20
  -4  -6   9    6.03    1.71
  -4  -6   8    4.36    1.58
  -4  -6   7    6.27    1.83
  -4  -6   7    5.83    1.42
  -4  -6   6    0.81    0.53
  -4  -6   6    0.33    0.57
  -4  -6   6    0.93    0.81
  -4  -6   6    0.30    0.45
  -4  -6   5   65.67    7.64
  -4  -6   5   70.31    8.06
  -4  -6   5   75.71    8.65
  -4  -6   5   78.12    7.64
  -4  -6   5   68.96    8.00
  -4  -6   4   26.70    3.82
  -4  -6   4   30.64    4.62
  -4  -6   4   38.36    3.94
  -4  -6   4   37.61    4.40
  -4  -6   4   35.61    4.33
  -4  -6   3    1.25    0.57
  -4  -6   3    2.74    1.09
  -4  -6   3    1.74    0.56
  -4  -6   3    1.42    0.76
  -4  -6   3    2.45    0.87
  -4  -6   2   72.12    7.05
  -4  -6   2   72.62    7.31
  -4  -6   2   52.40    7.37
  -4  -6   2   58.71    7.14
  -4  -6   2   63.51    6.77
  -4  -6   1    0.38    0.48
  -4  -6   1    4.90    0.86
  -4  -6   1    2.45    0.77
  -4  -6   1    3.19    1.07
  -4  -6   1   -0.26    0.46
  -4  -6   0    0.30    0.38
  -4  -6   0   -0.23    0.35
  -4  -6   0    0.33    0.65
  -4  -6   0   -0.13    0.26
  -4  -6   0   -0.25    0.54
  -4  -6  -1  139.04   13.71
  -4  -6  -1  137.12   13.71
  -4  -6  -1  131.11   13.95
  -4  -6  -1  132.54   13.59
  -4  -6  -2  198.08   19.26
  -4  -6  -2  197.55   19.35
  -4  -6  -2  185.93   19.31
  -4  -6  -3  392.49   38.44
  -4  -6  -5  183.37   18.83
  -4  -6  -6   11.19    2.06
   4   6   7   11.47    1.86
  -4  -6  -7   17.41    2.55
  -4  -6  -8   30.46    4.48
   4   6   8   37.61    4.22
  -4  -6  -8   38.27    4.75
  -4  -6  -9   79.84   10.19
  -4  -6  -9  102.80   10.58
   4   6   9   94.72    9.98
  -4  -6  -9  108.09   10.67
  -4  -6 -10    2.62    1.28
   4   6  10    1.96    0.77
  -4  -6 -10    1.67    0.80
  -4  -6 -10    3.68    1.13
  -4  -6 -11   77.66    8.82
  -4  -6 -11   78.88    9.06
   4   6  11   78.96    8.50
  -4  -6 -11   65.07    8.80
  -4  -6 -11   87.09    9.18
  -4  -6 -12   55.23    6.46
  -4  -6 -12   52.58    6.65
   4   6  12   48.15    6.02
  -4  -6 -12   45.79    6.37
  -4  -6 -12   61.57    6.84
  -4  -6 -13   -0.40    1.16
  -4  -6 -13    0.38    0.58
  -4  -6 -13   -0.44    1.22
  -4  -6 -14   -0.40    0.85
  -4  -6 -14    0.38    0.47
   4   6  15    7.57    1.65
  -4  -6 -15   12.53    2.45
  -4  -6 -16   -0.32    0.55
   4   6  16   -0.22    0.43
  -4  -6 -16    0.36    0.63
  -4  -6 -17    1.35    0.67
   4   6  17    0.19    0.34
  -4  -6 -18    0.22    0.43
   4   6  18   -0.65    0.43
  -4  -7  11    0.62    0.90
  -4  -7  10    2.24    1.05
  -4  -7   9   10.95    2.30
  -4  -7   8    0.84    0.73
  -4  -7   8   -0.45    0.56
  -4  -7   7    4.30    1.19
  -4  -7   7    2.79    1.27
  -4  -7   6   15.65    2.49
  -4  -7   6   25.46    3.23
  -4  -7   6   21.73    3.53
  -4  -7   5    4.29    1.02
  -4  -7   5    2.25    1.24
  -4  -7   5    5.15    1.06
  -4  -7   5    4.03    1.24
  -4  -7   4   -0.22    0.53
  -4  -7   4   -0.43    0.76
  -4  -7   4   -0.19    0.36
  -4  -7   4   -0.34    0.59
  -4  -7   4   -0.30    0.46
  -4  -7   3    9.91    1.59
  -4  -7   3    5.00    1.62
  -4  -7   3    6.25    1.24
  -4  -7   3    6.87    1.64
  -4  -7   3    9.88    1.73
  -4  -7   2   45.35    4.99
  -4  -7   2   39.78    5.04
  -4  -7   2   41.82    5.49
  -4  -7   2   36.02    5.07
  -4  -7   2   44.55    4.73
  -4  -7   1    3.95    0.99
  -4  -7   1    2.79    0.75
  -4  -7   1    2.38    0.94
  -4  -7   1    2.48    0.79
  -4  -7   0   34.18    4.16
  -4  -7   0   35.03    3.95
  -4  -7   0   31.57    4.31
  -4  -7   0   36.77    4.15
  -4  -7  -1    6.92    1.30
  -4  -7  -1    6.61    1.15
  -4  -7  -1    6.55    1.48
  -4  -7  -1    5.58    1.19
  -4  -7  -2    7.78    1.40
  -4  -7  -2    7.46    1.34
  -4  -7  -3    6.46    1.25
  -4  -7  -5    2.10    0.99
  -4  -7  -6    1.39    0.87
  -4  -7  -7   14.77    2.53
  -4  -7  -8    2.41    0.98
  -4  -7  -9    1.06    0.76
  -4  -7  -9    2.45    1.27
  -4  -7 -10    3.64    1.20
  -4  -7 -10    4.53    1.55
   4   7  10    3.28    1.02
  -4  -7 -11    0.76    0.74
  -4  -7 -11    1.21    1.06
   4   7  11    0.80    0.70
  -4  -7 -12   -0.39    0.59
  -4  -7 -12   -0.84    1.16
  -4  -7 -13    8.13    1.95
  -4  -7 -13    9.78    2.32
  -4  -7 -14    7.77    1.75
  -4  -7 -14    4.57    1.60
  -4  -7 -15    0.67    0.59
  -4  -7 -15    0.50    0.88
  -4  -7 -15    0.78    0.76
  -4  -7 -16    0.29    0.44
  -4  -7 -16   -0.45    0.55
  -4  -7 -16   -0.69    0.79
  -4  -7 -17    3.58    0.97
  -4  -7 -18    1.47    0.55
  -4  -8  10    1.14    0.71
  -4  -8   9   -0.34    0.59
  -4  -8   8    4.24    1.09
  -4  -8   8    1.14    0.97
  -4  -8   7    1.50    0.75
  -4  -8   7    1.23    0.89
  -4  -8   6    1.07    0.66
  -4  -8   6    1.63    0.82
  -4  -8   6    1.28    1.06
  -4  -8   5    1.57    0.77
  -4  -8   5    3.10    1.09
  -4  -8   5    0.87    0.77
  -4  -8   4    1.63    0.80
  -4  -8   4    3.89    1.43
  -4  -8   4    3.20    0.86
  -4  -8   4    3.50    1.17
  -4  -8   3   39.78    4.68
  -4  -8   3   28.18    4.92
  -4  -8   3   46.48    4.63
  -4  -8   3   33.46    4.86
  -4  -8   3   45.83    5.25
  -4  -8   2   32.37    4.18
  -4  -8   2   30.33    3.54
  -4  -8   2   24.29    3.82
  -4  -8   1    1.34    0.67
  -4  -8   1    1.48    0.86
  -4  -8   1    1.27    0.84
  -4  -8   1    1.34    0.64
  -4  -8   0    3.66    0.95
  -4  -8   0    2.27    0.89
  -4  -8   0    0.94    0.57
  -4  -8   0    1.21    0.77
  -4  -8   0    2.18    0.78
  -4  -8  -1    0.75    0.52
  -4  -8  -1    3.49    1.18
  -4  -8  -1    2.41    0.72
  -4  -8  -1    3.17    0.86
  -4  -8  -2    0.81    0.56
  -4  -8  -2    1.19    0.78
  -4  -8  -2    1.00    0.58
  -4  -8  -3   10.79    2.16
  -4  -8  -3    8.38    1.65
  -4  -8  -4   49.78    6.27
  -4  -8  -5   83.89    9.57
  -4  -8  -6   15.74    2.75
  -4  -8  -6   14.72    2.94
  -4  -8  -7    1.13    0.88
  -4  -8  -7    2.62    1.22
  -4  -8  -8    3.36    1.12
  -4  -8  -8    2.69    1.44
  -4  -8  -9   11.62    2.18
  -4  -8  -9    7.69    2.29
  -4  -8 -10    0.38    0.58
  -4  -8 -10    0.55    0.68
  -4  -8 -11    1.92    0.90
  -4  -8 -11    1.66    1.09
  -4  -8 -11    0.75    0.88
  -4  -8 -12   15.32    2.46
  -4  -8 -12    8.67    2.59
  -4  -8 -12    9.26    2.20
  -4  -8 -13    2.22    1.04
  -4  -8 -13    2.62    1.38
  -4  -8 -13    1.16    0.91
  -4  -8 -14    4.10    1.28
  -4  -8 -14    3.46    1.54
  -4  -8 -14    3.75    1.32
  -4  -8 -15   -0.30    0.53
  -4  -8 -15    0.45    0.68
  -4  -8 -15   -1.04    0.91
  -4  -8 -16    0.78    0.78
  -4  -8 -16    4.23    1.06
  -4  -8 -17   -0.19    0.38
  -4  -9   8    0.22    0.50
  -4  -9   8    0.84    0.65
  -4  -9   7    1.28    0.68
  -4  -9   7    0.65    0.81
  -4  -9   6    0.20    0.42
  -4  -9   6    0.57    0.71
  -4  -9   6   -0.72    0.70
  -4  -9   5    3.47    0.96
  -4  -9   5    4.96    1.35
  -4  -9   5    3.84    1.31
  -4  -9   4   -0.23    0.45
  -4  -9   4    0.40    0.39
  -4  -9   4    0.32    0.63
  -4  -9   3    5.87    1.40
  -4  -9   3   10.91    2.03
  -4  -9   3    6.18    1.59
  -4  -9   3    8.45    1.43
  -4  -9   2    1.52    0.74
  -4  -9   2    1.05    0.53
  -4  -9   2    0.96    0.75
  -4  -9   2    1.87    0.87
  -4  -9   1    0.21    0.45
  -4  -9   1    0.31    0.61
  -4  -9   1   -0.38    0.67
  -4  -9   0    9.23    1.54
  -4  -9   0    7.25    1.66
  -4  -9   0    9.11    1.97
  -4  -9  -1    0.89    0.65
  -4  -9  -1    0.83    0.49
  -4  -9  -1    0.81    0.71
  -4  -9  -2    5.08    1.15
  -4  -9  -2    5.33    1.19
  -4  -9  -2    6.22    1.66
  -4  -9  -3    0.42    0.90
  -4  -9  -4   29.55    4.29
  -4  -9  -5   -0.41    0.71
  -4  -9  -6    0.40    0.70
  -4  -9  -7    4.91    2.03
  -4  -9  -7   14.82    2.41
  -4  -9  -8    6.04    2.11
  -4  -9  -8   12.63    2.24
  -4  -9  -9    6.02    1.89
  -4  -9  -9    6.80    1.67
  -4  -9 -10    0.54    0.94
  -4  -9 -10    0.37    0.65
  -4  -9 -11    4.71    1.76
  -4  -9 -11    4.41    1.35
  -4  -9 -12    5.01    1.72
  -4  -9 -12    2.83    1.16
  -4  -9 -13    2.28    1.05
  -4  -9 -13    3.29    1.32
  -4  -9 -13    1.97    0.94
  -4  -9 -14    0.43    0.53
  -4  -9 -14    0.29    0.36
  -4  -9 -15    3.05    1.46
  -4  -9 -15    3.92    1.02
  -4  -9 -16   -0.31    0.39
  -4  -9 -16   -0.19    0.34
  -4 -10   6    0.42    0.49
  -4 -10   5   -0.18    0.46
  -4 -10   5    0.48    0.55
  -4 -10   4    3.98    1.02
  -4 -10   4    3.12    0.99
  -4 -10   3   -0.21    0.42
  -4 -10   3   -0.18    0.36
  -4 -10   3   -0.27    0.53
  -4 -10   2    0.90    0.67
  -4 -10   2    2.35    0.94
  -4 -10   2    0.56    0.61
  -4 -10   2    2.52    0.82
  -4 -10   1    2.79    0.90
  -4 -10   1    2.41    0.77
  -4 -10   1    2.23    0.95
  -4 -10   1    4.92    1.29
  -4 -10   0   -0.23    0.58
  -4 -10   0    0.20    0.40
  -4 -10   0   -0.36    0.71
  -4 -10  -1    0.61    0.47
  -4 -10  -1   -0.38    0.57
  -4 -10  -2   -0.40    0.43
  -4 -10  -2   -0.38    0.58
  -4 -10  -3    0.20    0.38
  -4 -10  -3    0.39    0.68
  -4 -10  -4    0.38    0.40
  -4 -10  -4   -0.39    0.59
  -4 -10  -5   -0.38    0.58
  -4 -10  -6    8.67    1.90
  -4 -10  -7    1.47    0.86
  -4 -10  -8    0.52    1.10
  -4 -10  -8    0.36    0.45
  -4 -10  -9    1.01    0.88
  -4 -10  -9    0.35    0.44
  -4 -10 -10    1.46    0.95
  -4 -10 -10    0.34    0.52
  -4 -10 -11    1.38    1.23
  -4 -10 -11    3.24    1.05
  -4 -10 -12    2.57    1.13
  -4 -10 -12    0.60    0.53
  -4 -10 -13    0.39    0.48
  -4 -10 -13    0.53    0.57
  -4 -10 -14    0.68    0.86
  -4 -10 -14    2.47    0.75
  -4 -10 -15    0.18    0.27
  -4 -11   4    1.47    0.58
  -4 -11   4    2.48    0.76
  -4 -11   3    2.92    0.80
  -4 -11   3    3.96    0.97
  -4 -11   2    2.19    0.75
  -4 -11   2    2.55    0.82
  -4 -11   2    4.65    0.89
  -4 -11   1    3.02    0.97
  -4 -11   1    4.61    1.24
  -4 -11   1    6.53    1.12
  -4 -11   0    0.18    0.45
  -4 -11   0    0.29    0.43
  -4 -11   0    0.81    0.53
  -4 -11  -1    1.65    0.74
  -4 -11  -1    3.48    0.85
  -4 -11  -1    2.98    1.07
  -4 -11  -2   -0.18    0.38
  -4 -11  -2   -0.17    0.36
  -4 -11  -2   -0.31    0.46
  -4 -11  -3   -0.33    0.41
  -4 -11  -3   -0.31    0.47
  -4 -11  -4    0.95    0.49
  -4 -11  -4    1.89    0.79
  -4 -11  -5   -0.32    0.39
  -4 -11  -6    0.31    0.39
  -4 -11  -7    1.23    0.67
  -4 -11  -8   -0.30    0.52
  -4 -11  -9    2.30    0.93
  -4 -11 -10   -0.27    0.34
  -4 -11 -11    0.25    0.44
  -4 -11 -12    2.00    0.75
  -4 -11 -13   -0.18    0.28
  -4 -12   0    0.12    0.28
  -4 -12   0    0.10    0.22
  -4 -12  -1    0.13    0.34
  -4 -12  -1    1.44    0.48
  -4 -12  -1    2.17    0.69
  -4 -12  -2   -0.11    0.24
  -4 -12  -2    0.21    0.36
  -4 -12  -3    0.35    0.32
  -4 -12  -3    0.86    0.53
  -4 -12  -4    0.34    0.31
  -4 -12  -4   -0.44    0.50
  -4 -12  -5    5.29    1.17
  -4 -12  -6    0.88    0.48
  -4 -12  -7    2.16    0.74
  -4 -12  -8    1.04    0.52
  -4 -12  -9    1.77    0.69
  -5  11   5    0.09    0.22
  -5  11   4   -0.20    0.23
  -5  11   3    0.21    0.28
  -5  11   2    0.11    0.19
  -5  11   1   -0.11    0.24
  -5  11   0   -0.11    0.19
  -5  11  -1    0.32    0.28
   5 -11   2   -0.10    0.31
  -5  11  -2   -0.10    0.18
   5 -11   3    0.18    0.29
  -5  11  -3    0.19    0.22
  -5  10   9    0.09    0.16
  -5  10   8    0.11    0.22
  -5  10   7   -0.12    0.26
  -5  10   6    0.26    0.31
  -5  10   6   -0.13    0.24
  -5  10   5    0.97    0.42
  -5  10   5    0.55    0.36
  -5  10   4    0.99    0.43
  -5  10   4    1.74    0.54
  -5  10   3    0.70    0.33
  -5  10   3    0.30    0.38
  -5  10   2    0.14    0.27
  -5  10   2    0.47    0.41
  -5  10   1   -0.16    0.36
  -5  10   0    0.31    0.36
  -5  10  -1   -0.16    0.27
  -5  10  -2   -0.30    0.33
  -5  10  -3    0.15    0.29
  -5  10  -4   -0.14    0.27
  -5  10  -5    0.13    0.26
   5 -10   5    0.17    0.42
  -5  10  -6   -0.12    0.26
   5 -10   6    0.32    0.42
   5 -10   7   -0.14    0.35
  -5   9  11    0.85    0.31
  -5   9  10    0.47    0.31
  -5   9   9    1.63    0.53
  -5   9   8    0.15    0.30
  -5   9   7   -0.33    0.32
  -5   9   6    0.52    0.40
  -5   9   6    0.16    0.28
  -5   9   5    0.18    0.32
  -5   9   5    0.85    0.44
  -5   9   4   -0.18    0.32
  -5   9   4   -0.18    0.35
  -5   9   3    0.18    0.32
  -5   9   3    0.19    0.33
  -5   9   2    0.18    0.28
  -5   9   2   -0.19    0.37
  -5   9   1   -0.18    0.27
  -5   9   1   -0.19    0.34
  -5   9   0    0.17    0.26
  -5   9   0    0.59    0.45
  -5   9  -1    0.17    0.29
  -5   9  -1    0.19    0.42
  -5   9  -2    1.35    0.57
  -5   9  -3    0.38    0.41
  -5   9  -4    0.55    0.36
  -5   9  -5    0.18    0.31
  -5   9  -6    1.36    0.57
   5  -9   6    2.10    0.80
  -5   9  -7    0.16    0.34
   5  -9   7   -0.22    0.50
   5  -9   8   -0.39    0.48
   5  -9   9   -0.17    0.41
  -5   8  12    0.10    0.18
  -5   8  12    0.11    0.21
  -5   8  11   -0.13    0.23
  -5   8  10    0.30    0.29
  -5   8   9   -0.17    0.29
  -5   8   8    0.18    0.28
  -5   8   7   -0.19    0.34
  -5   8   6    0.20    0.39
  -5   8   6    0.18    0.39
  -5   8   5    1.86    0.68
  -5   8   5    2.46    0.76
  -5   8   4    1.67    0.66
  -5   8   4    2.18    0.74
  -5   8   3    7.35    1.43
  -5   8   3    7.83    1.44
  -5   8   2    0.84    0.53
  -5   8   2    1.06    0.53
  -5   8   1    0.21    0.44
  -5   8   1   -0.21    0.50
  -5   8   0    2.03    0.78
  -5   8   0    2.58    0.83
  -5   8  -1    1.37    0.55
  -5   8  -1    1.07    0.57
  -5   8  -2   -0.19    0.28
  -5   8  -2    0.21    0.41
  -5   8  -3    0.18    0.38
  -5   8  -3   -0.21    0.37
  -5   8  -4   -0.21    0.41
  -5   8  -5   -0.21    0.36
  -5   8  -6    0.41    0.40
  -5   8  -7    0.20    0.39
  -5   8  -8    1.14    0.51
   5  -8   9   -0.23    0.45
   5  -8  10    0.20    0.46
  -5   8 -11    0.18    0.41
   5  -8  11   -0.15    0.38
   5  -8  11    0.20    0.40
  -5   7  12    0.13    0.26
  -5   7  11    0.16    0.33
  -5   7  10    0.35    0.31
  -5   7   9   -0.19    0.29
  -5   7   8    0.40    0.46
  -5   7   7   -0.21    0.45
  -5   7   6    0.22    0.33
  -5   7   5    0.22    0.43
  -5   7   4    0.44    0.51
   5  -7  -3    0.25    0.31
  -5   7   3   -0.44    0.43
  -5   7   3   -0.19    0.34
  -5   7   3   -0.21    0.32
   5  -7  -2   -0.25    0.44
  -5   7   2    0.22    0.43
  -5   7   2    0.21    0.49
  -5   7   1    0.21    0.46
  -5   7   1    0.21    0.42
  -5   7   0   -0.21    0.45
  -5   7   0    0.21    0.42
  -5   7   0   -0.24    0.43
  -5   7  -1   -0.21    0.36
  -5   7  -1    0.21    0.32
  -5   7  -1   -0.25    0.30
  -5   7  -2    0.20    0.35
  -5   7  -2   -0.21    0.41
  -5   7  -2   -0.25    0.37
  -5   7  -3   -0.19    0.47
  -5   7  -3    0.63    0.45
  -5   7  -3   -0.22    0.27
  -5   7  -3    0.24    0.42
  -5   7  -4   -0.18    0.28
  -5   7  -4    0.21    0.41
  -5   7  -5   -0.18    0.34
  -5   7  -5    0.64    0.49
  -5   7  -6   -0.21    0.42
  -5   7  -7    0.22    0.42
  -5   7  -8   -0.22    0.46
   5  -7   8   -0.72    1.09
  -5   7  -9   -0.63    0.42
   5  -7   9   -0.35    1.02
   5  -7  10   -0.33    0.58
   5  -7  11    0.42    0.49
   5  -7  11   -0.30    0.58
  -5   7 -12    0.21    0.41
   5  -7  12    0.76    0.63
  -5   7 -13    0.17    0.36
   5  -7  13   -0.40    0.46
  -5   6  14    0.16    0.30
  -5   6  13   -0.19    0.34
  -5   6  12    0.23    0.48
  -5   6  11    1.75    0.77
  -5   6  10    0.38    0.37
  -5   6  10   -0.26    0.46
  -5   6   9    0.20    0.30
  -5   6   9    0.27    0.41
  -5   6   8    0.21    0.32
  -5   6   8    0.27    0.63
  -5   6   7    1.08    0.63
  -5   6   6    0.29    0.50
  -5   6   6    1.11    0.61
  -5   6   5    0.90    0.56
   5  -6  -4   -0.23    0.41
  -5   6   4    0.22    0.52
   5  -6  -3   -0.24    0.29
  -5   6   3    0.22    0.38
   5  -6  -2    5.89    1.27
  -5   6   2    5.73    1.20
  -5   6   2    6.74    1.23
   5  -6  -1    0.24    0.41
  -5   6   1    0.41    0.40
  -5   6   1   -0.19    0.28
  -5   6   1    0.39    0.42
  -5   6   0   -0.20    0.35
  -5   6   0   -0.39    0.41
   5  -6   0    0.46    0.45
  -5   6   0   -0.22    0.27
  -5   6  -1    0.20    0.38
  -5   6  -1    0.57    0.44
   5  -6   1    0.70    0.46
  -5   6  -1   -0.22    0.27
  -5   6  -2    0.19    0.34
  -5   6  -2    0.38    0.47
   5  -6   2    0.24    0.36
  -5   6  -2    0.22    0.33
  -5   6  -3    0.19    0.33
  -5   6  -3    0.19    0.41
  -5   6  -3   -0.20    0.35
  -5   6  -3    0.22    0.33
  -5   6  -4    0.18    0.36
  -5   6  -4    0.20    0.42
  -5   6  -4    0.22    0.33
  -5   6  -5    0.18    0.27
  -5   6  -5   -0.20    0.39
  -5   6  -5    0.22    0.27
  -5   6  -6    0.17    0.37
  -5   6  -6    0.62    0.48
  -5   6  -6    0.22    0.33
   5  -6   7    0.39    1.32
  -5   6  -7    0.34    0.37
  -5   6  -7   -0.21    0.42
   5  -6   8   -0.80    0.99
  -5   6  -8   -0.17    0.33
  -5   6  -8   -0.22    0.48
  -5   6  -9   -0.23    0.40
   5  -6   9   -0.81    1.06
   5  -6  10   -0.40    0.91
   5  -6  11    0.37    1.17
  -5   6 -12    0.27    0.48
   5  -6  12    2.00    0.97
  -5   6 -13    0.23    0.35
   5  -6  13    0.28    0.74
  -5   6 -14    0.19    0.33
   5  -6  14    0.22    0.47
  -5   5  15   -0.14    0.33
  -5   5  14   -0.19    0.41
  -5   5  13   -0.23    0.46
  -5   5  12    2.39    0.93
  -5   5  11   -0.29    0.50
  -5   5  10    1.48    0.70
  -5   5   9   -0.30    0.45
  -5   5   8    2.43    0.95
  -5   5   8    4.40    1.04
  -5   5   8    5.99    1.33
  -5   5   7    5.99    1.39
  -5   5   7    4.93    1.11
  -5   5   7    3.86    1.17
  -5   5   6    0.59    0.63
  -5   5   6    0.87    0.54
  -5   5   6    0.58    0.63
  -5   5   5    0.87    0.57
  -5   5   5    0.44    0.47
  -5   5   5    0.84    0.60
  -5   5   4    0.28    0.42
   5  -5  -4    0.95    0.51
  -5   5   4    0.22    0.33
   5  -5  -3    0.24    0.36
  -5   5   3    0.63    0.45
   5  -5  -2    1.87    0.75
  -5   5   2    3.96    0.96
   5  -5  -1    0.23    0.40
  -5   5   1    0.75    0.52
  -5   5   1    0.18    0.27
  -5   5   0    1.26    0.54
  -5   5   0    2.07    0.69
   5  -5   0    3.18    0.86
  -5   5   0    3.50    0.83
  -5   5  -1    6.17    1.06
  -5   5  -1    3.59    0.92
  -5   5  -1    3.28    0.86
   5  -5   1    3.74    0.98
  -5   5  -1    4.86    0.99
  -5   5  -2    0.70    0.41
  -5   5  -2    0.17    0.30
  -5   5  -2    0.49    0.33
   5  -5   2    0.85    0.42
  -5   5  -2    1.13    0.47
  -5   5  -3    0.17    0.30
  -5   5  -3    0.17    0.29
   5  -5   3   -0.21    0.32
  -5   5  -3   -0.19    0.17
  -5   5  -4   -0.17    0.34
  -5   5  -4   -0.17    0.34
   5  -5   4    0.21    0.37
  -5   5  -4    0.19    0.29
  -5   5  -5    0.34    0.33
  -5   5  -5    0.18    0.31
   5  -5   5    0.73    0.78
  -5   5  -5    0.20    0.25
  -5   5  -6    0.68    0.51
  -5   5  -6    0.57    0.41
   5  -5   6    0.77    1.21
  -5   5  -6    0.41    0.36
  -5   5  -7    0.17    0.36
  -5   5  -7    0.20    0.35
  -5   5  -7   -0.21    0.32
  -5   5  -8    0.25    0.44
  -5   5  -8   -0.17    0.33
  -5   5  -8   -0.21    0.32
   5  -5   8    0.42    0.97
  -5   5  -8   -0.22    0.34
   5  -5   8    0.28    0.54
   5  -5   9    1.28    1.18
  -5   5  -9    0.52    0.34
  -5   5  -9    0.67    0.56
   5  -5  10    0.43    0.99
  -5   5 -10   -0.17    0.33
   5  -5  11   -0.42    1.09
   5  -5  12    1.17    1.28
   5  -5  13   -0.35    0.67
  -5   5 -13   -0.28    0.43
   5  -5  14    0.29    0.56
  -5   5 -14    0.24    0.48
   5  -5  15    0.22    0.39
  -5   5 -15    0.20    0.43
  -5   4  15   -0.16    0.31
  -5   4  14    0.42    0.52
  -5   4  13   -0.26    0.55
  -5   4  12    1.16    0.77
  -5   4  11    0.31    0.54
  -5   4  10    1.59    0.80
  -5   4   9    3.19    1.12
  -5   4   8    0.63    0.48
  -5   4   8    0.32    0.68
  -5   4   7    0.30    0.38
  -5   4   7    0.31    0.61
  -5   4   6    2.63    0.99
  -5   4   6    2.76    1.00
  -5   4   5   14.05    2.28
  -5   4   5   15.57    2.14
  -5   4   5   11.22    2.15
  -5   4   4    0.27    0.52
   5  -4  -4   -0.24    0.36
  -5   4   4    0.20    0.46
  -5   4   4   -0.27    0.48
  -5   4   3    1.50    0.70
   5  -4  -3    0.71    0.52
  -5   4   3    2.09    0.63
  -5   4   3    0.49    0.54
  -5   4   2    7.08    1.38
   5  -4  -2    4.89    1.20
  -5   4   2    5.99    1.17
  -5   4   1    5.54    1.16
   5  -4  -1    5.22    1.24
  -5   4   1    5.90    1.09
   5  -4   0    0.44    0.39
  -5   4   0    0.16    0.33
  -5   4   0    0.47    0.36
  -5   4  -1    0.46    0.36
  -5   4  -1    0.77    0.41
   5  -4   1    0.64    0.53
  -5   4  -1    0.30    0.30
  -5   4  -2    0.15    0.30
  -5   4  -2   -0.16    0.30
   5  -4   2    0.21    0.36
  -5   4  -2    0.16    0.19
  -5   4  -3    0.15    0.27
  -5   4  -3   -0.16    0.27
  -5   4  -3   -0.14    0.31
   5  -4   3    0.79    0.49
  -5   4  -3   -0.16    0.20
   5  -4   4    0.37    0.36
  -5   4  -4   -0.15    0.23
  -5   4  -4    0.30    0.32
  -5   4  -4   -0.15    0.30
   5  -4   4    0.34    0.90
  -5   4  -4    0.17    0.30
  -5   4  -5    0.77    0.40
  -5   4  -5    0.32    0.31
  -5   4  -5    0.15    0.32
   5  -4   5   -0.36    0.78
  -5   4  -5    0.18    0.31
   5  -4   6    0.72    0.76
  -5   4  -6    0.15    0.23
  -5   4  -6   -0.17    0.25
   5  -4   6    0.38    0.94
  -5   4  -6   -0.19    0.28
  -5   4  -7    0.43    0.38
   5  -4   7   -0.51    0.71
  -5   4  -7    0.16    0.34
  -5   4  -7    0.18    0.32
   5  -4   7   -0.80    0.99
  -5   4  -7   -0.20    0.35
  -5   4  -8   -0.24    0.29
   5  -4   8   -0.27    0.62
  -5   4  -8   -0.16    0.32
  -5   4  -8    0.20    0.42
   5  -4   8   -0.42    1.03
  -5   4  -8   -0.21    0.26
   5  -4   9    0.28    0.64
  -5   4  -9    0.26    0.32
  -5   4  -9   -0.17    0.36
  -5   4  -9   -0.21    0.45
   5  -4   9   -0.43    1.19
  -5   4  -9   -0.22    0.27
   5  -4   9   -0.27    0.57
   5  -4  10   -0.28    0.65
  -5   4 -10    0.28    0.55
  -5   4 -10    0.17    0.30
   5  -4  10    0.83    0.59
   5  -4  11   -0.43    1.20
  -5   4 -11    0.17    0.37
   5  -4  12    4.17    1.64
   5  -4  13   -0.38    1.06
  -5   4 -13    0.31    0.71
   5  -4  14    0.67    0.88
   5  -4  14    0.62    0.61
  -5   4 -14    0.85    0.61
   5  -4  15    0.55    0.63
   5  -4  15    0.26    0.52
  -5   4 -15    0.25    0.53
   5  -4  16    0.21    0.41
  -5   4 -16    0.20    0.31
  -5   3  15    0.44    0.39
  -5   3  15    0.17    0.32
  -5   3  14    1.53    0.65
  -5   3  14    1.71    0.80
  -5   3  13    1.06    0.66
  -5   3  13    0.68    0.73
  -5   3  12    2.73    0.94
  -5   3  12    1.12    0.88
  -5   3  11    1.31    0.77
  -5   3  11    1.94    0.91
  -5   3  10    2.36    0.96
  -5   3  10    2.73    1.05
  -5   3   9    0.34    0.51
  -5   3   9    0.65    0.56
  -5   3   9   -0.38    0.67
  -5   3   8    3.77    1.17
  -5   3   8    4.94    1.35
  -5   3   7    4.48    1.28
  -5   3   7    5.13    1.36
  -5   3   6    5.31    1.29
  -5   3   6    4.97    1.36
  -5   3   5    4.70    1.15
  -5   3   5    4.15    1.15
  -5   3   4    1.22    0.57
  -5   3   4    1.37    0.77
  -5   3   3   -0.23    0.39
  -5   3   3    0.24    0.37
  -5   3   2    0.63    0.45
  -5   3   2    0.91    0.43
  -5   3   2    1.07    0.60
  -5   3   1    8.44    1.28
  -5   3   1    9.75    1.47
  -5   3   1    5.15    1.21
  -5   3   0    0.54    0.31
  -5   3   0    0.28    0.27
  -5   3   0   -0.18    0.41
  -5   3   0    0.54    0.41
  -5   3  -1    0.13    0.23
  -5   3  -1    0.14    0.21
   5  -3   1   -0.21    0.32
  -5   3  -1   -0.24    0.24
  -5   3  -2    0.67    0.37
  -5   3  -2    0.28    0.35
   5  -3   2    1.20    0.61
  -5   3  -2    0.39    0.30
  -5   3  -3    0.27    0.26
  -5   3  -3   -0.14    0.21
   5  -3   3    0.19    0.33
  -5   3  -3    0.14    0.24
  -5   3  -4    0.13    0.31
  -5   3  -4    0.14    0.30
   5  -3   4    0.18    0.31
  -5   3  -4    0.15    0.26
  -5   3  -5    0.13    0.28
  -5   3  -5    0.14    0.21
  -5   3  -5    0.42    0.30
   5  -3   5   -0.35    0.80
  -5   3  -5   -0.16    0.27
  -5   3  -6    1.08    0.48
  -5   3  -6    1.76    0.54
  -5   3  -6    1.14    0.47
   5  -3   6    1.48    1.12
  -5   3  -6    1.35    0.48
  -5   3  -7    0.77    0.45
  -5   3  -7    0.70    0.37
  -5   3  -7    0.74    0.41
  -5   3  -7    0.16    0.28
   5  -3   7    1.56    1.13
  -5   3  -7    0.36    0.39
   5  -3   8    6.09    1.40
  -5   3  -8    2.60    0.82
  -5   3  -8    4.02    0.82
  -5   3  -8    3.07    0.78
  -5   3  -8    2.30    0.74
   5  -3   8    2.85    1.41
  -5   3  -8    3.49    0.85
  -5   3  -9    4.59    1.00
  -5   3  -9    2.40    0.85
   5  -3   9    5.78    1.38
  -5   3  -9    2.38    0.72
  -5   3  -9    4.66    0.97
   5  -3   9    5.46    1.71
   5  -3   9    2.78    1.38
  -5   3 -10    4.88    1.11
   5  -3  10    6.85    1.35
  -5   3 -10    5.06    1.01
  -5   3 -10    3.48    1.04
   5  -3  10    5.34    1.37
   5  -3  10    4.71    1.85
   5  -3  10    3.70    1.55
   5  -3  11    0.26    0.56
   5  -3  11    0.89    0.78
  -5   3 -11    1.18    0.63
  -5   3 -11    0.70    0.41
   5  -3  11    0.42    1.04
   5  -3  11    0.43    1.19
  -5   3 -12    1.27    0.84
   5  -3  12    0.42    1.04
   5  -3  12    1.26    1.22
  -5   3 -13    2.54    1.01
   5  -3  13    2.82    1.35
   5  -3  13    5.17    1.58
  -5   3 -14   -0.30    0.46
   5  -3  14    0.37    0.73
   5  -3  14   -0.72    0.94
   5  -3  15   -0.33    0.64
  -5   3 -15   -0.28    0.54
   5  -3  16    0.27    0.47
  -5   3 -16    0.48    0.42
   5  -3  17    0.21    0.41
  -5   2  15   -0.24    0.30
  -5   2  14    0.31    0.47
  -5   2  13    0.37    0.56
  -5   2  13    0.27    0.53
  -5   2  12    1.23    0.95
  -5   2  12    0.62    0.61
  -5   2  11    1.29    0.86
  -5   2  11    3.06    1.09
  -5   2  10    0.43    0.54
  -5   2  10    0.70    0.53
  -5   2   9    6.36    1.69
  -5   2   9    6.62    1.62
  -5   2   8    4.51    1.50
  -5   2   8    4.74    1.26
  -5   2   8    4.37    1.29
  -5   2   7   -0.40    0.69
  -5   2   7   -0.28    0.48
  -5   2   7    0.96    0.63
  -5   2   6   15.52    2.62
  -5   2   6   12.70    2.12
  -5   2   6   13.64    2.35
  -5   2   5    0.47    0.50
  -5   2   5    0.35    0.54
  -5   2   5    0.73    0.52
  -5   2   5   -0.28    0.50
  -5   2   4    0.22    0.33
  -5   2   4    0.32    0.48
  -5   2   4   -0.23    0.40
  -5   2   4    0.26    0.45
  -5   2   3   11.62    1.95
  -5   2   3   12.12    1.90
  -5   2   3   10.75    1.77
  -5   2   2    3.05    0.91
  -5   2   2    2.67    0.77
  -5   2   1    0.89    0.52
  -5   2   0   23.73    2.96
  -5   2  -2   25.65    2.95
  -5   2  -2   27.13    3.12
  -5   2  -3    8.39    1.31
  -5   2  -3   10.46    1.47
  -5   2  -4    3.04    0.69
   5  -2   4    3.03    0.74
  -5   2  -4    2.78    0.67
  -5   2  -5    0.11    0.28
  -5   2  -5   -0.13    0.25
  -5   2  -5    0.55    0.32
  -5   2  -6    6.27    1.00
  -5   2  -6    6.03    0.98
  -5   2  -6    5.24    0.98
  -5   2  -6    6.63    1.10
  -5   2  -6    4.30    1.00
  -5   2  -7    0.17    0.34
  -5   2  -7    0.25    0.25
  -5   2  -7    0.28    0.30
  -5   2  -7    0.28    0.24
   5  -2   7   -0.36    1.05
  -5   2  -7    0.32    0.32
  -5   2  -8    0.58    0.46
  -5   2  -8    0.54    0.34
  -5   2  -8    1.90    0.56
  -5   2  -8    0.63    0.32
   5  -2   8    1.16    1.07
  -5   2  -8    0.70    0.44
  -5   2  -9   -0.15    0.29
  -5   2  -9    0.22    0.39
   5  -2   9    0.40    0.85
  -5   2  -9   -0.19    0.38
  -5   2 -10    0.21    0.36
   5  -2  10    0.23    0.49
   5  -2  10   -0.30    0.64
  -5   2 -10   -0.50    0.44
   5  -2  10    0.41    1.12
   5  -2  10   -0.85    1.18
  -5   2 -10    0.32    0.31
  -5   2 -11    0.28    0.34
   5  -2  11   -0.30    0.80
  -5   2 -11   -0.17    0.30
   5  -2  11    0.41    1.07
   5  -2  11    0.44    1.15
  -5   2 -12    3.38    1.08
  -5   2 -12    2.40    0.88
   5  -2  12    1.77    1.32
   5  -2  12    3.24    1.36
  -5   2 -13    0.32    0.62
   5  -2  13    0.43    0.93
   5  -2  13   -0.39    0.96
   5  -2  14   -1.23    1.19
  -5   2 -14    0.31    0.48
   5  -2  15    0.37    0.86
  -5   2 -15   -0.30    0.52
   5  -2  16    0.32    0.62
  -5   2 -16   -0.27    0.47
   5  -2  17   -1.27    0.56
   5  -2  18    0.59    0.45
  -5   1  15   -0.25    0.38
  -5   1  14   -0.32    0.40
  -5   1  13    2.33    1.04
  -5   1  12    0.44    0.67
  -5   1  11   -0.47    0.82
  -5   1  11   -0.34    0.73
  -5   1  10    0.48    0.42
  -5   1  10   -0.35    0.69
  -5   1   9    1.40    0.91
  -5   1   9    0.69    0.61
  -5   1   8    1.34    0.89
  -5   1   8    2.63    0.97
  -5   1   7    0.74    0.53
  -5   1   7    0.42    0.52
  -5   1   7    0.27    0.47
  -5   1   7    0.31    0.46
  -5   1   6    0.23    0.34
  -5   1   6    0.40    0.60
  -5   1   6    0.25    0.49
  -5   1   6   -0.28    0.49
  -5   1   5    4.21    0.97
  -5   1   5    1.11    0.83
  -5   1   5    3.07    0.89
  -5   1   5    2.61    0.83
  -5   1   4   -0.20    0.30
  -5   1   4   -0.33    0.77
  -5   1   4    0.22    0.33
  -5   1   4    0.24    0.42
  -5   1   3   10.22    1.72
  -5   1   3    9.53    1.95
  -5   1   3   15.02    2.01
  -5   1   3   11.37    1.87
  -5   1   2   16.70    2.44
  -5   1   2   21.46    2.63
  -5   1   1    3.06    0.83
  -5   1   1    4.45    1.01
  -5   1  -1   11.05    1.63
  -5   1  -2    1.14    0.51
  -5   1  -2    1.34    0.39
  -5   1  -3    0.69    0.37
  -5   1  -3    0.83    0.35
  -5   1  -4    0.14    0.24
  -5   1  -4    0.56    0.33
  -5   1  -5    0.27    0.29
  -5   1  -5    0.49    0.28
  -5   1  -6   -0.10    0.24
  -5   1  -6    0.12    0.28
  -5   1  -6    0.14    0.24
  -5   1  -6    0.13    0.20
  -5   1  -7    5.04    0.92
  -5   1  -7    5.30    0.96
  -5   1  -7    5.66    1.07
  -5   1  -7    6.31    1.12
  -5   1  -8   33.75    3.91
  -5   1  -8   28.56    4.22
  -5   1  -8   36.78    3.75
  -5   1  -8   31.53    3.75
   5  -1   8   27.50    4.39
  -5   1  -8   34.97    3.84
  -5   1  -9    9.56    1.58
   5  -1   9    9.32    2.05
  -5   1  -9    9.48    1.50
  -5   1  -9    6.29    1.84
  -5   1  -9    8.65    1.36
  -5   1 -10   22.94    2.87
  -5   1 -10   29.04    3.92
   5  -1  10   19.80    3.53
  -5   1 -10   24.80    3.18
  -5   1 -11   20.86    3.01
   5  -1  11   19.89    3.05
  -5   1 -11   25.35    3.06
   5  -1  11   16.85    3.19
   5  -1  11   18.98    3.54
  -5   1 -12    5.86    1.39
   5  -1  12    8.38    1.74
   5  -1  12    4.93    1.81
   5  -1  13    6.68    2.06
  -5   1 -13   11.45    2.01
   5  -1  14    0.43    1.13
  -5   1 -14    1.27    0.74
   5  -1  15    0.40    1.04
  -5   1 -15    1.25    0.73
   5  -1  16    0.35    0.62
  -5   1 -16    0.29    0.44
   5  -1  17   -0.29    0.51
   5  -1  18   -0.23    0.40
  -5   0  15   -0.25    0.44
  -5   0  14   -0.33    0.57
  -5   0  13   -0.40    0.86
  -5   0  12   -0.46    0.81
  -5   0  11    0.50    0.76
  -5   0  10   -0.51    0.89
  -5   0   9    9.46    2.31
  -5   0   8    0.82    0.80
  -5   0   8    0.47    0.59
  -5   0   8    1.80    0.83
  -5   0   7    7.45    1.81
  -5   0   7    9.16    2.02
  -5   0   7    5.89    1.40
  -5   0   6    1.51    0.88
  -5   0   6    2.01    1.00
  -5   0   6    1.30    0.66
  -5   0   6    1.27    0.68
  -5   0   5    0.20    0.35
  -5   0   5   -0.36    0.63
  -5   0   5    0.37    0.56
  -5   0   5   -0.24    0.30
  -5   0   5    0.23    0.35
  -5   0   4    0.56    0.41
  -5   0   4    2.00    0.88
  -5   0   4    0.67    0.72
  -5   0   4    1.59    0.72
  -5   0   4    0.86    0.54
  -5   0   3    9.77    1.44
  -5   0   3    6.73    1.52
  -5   0   3    4.55    1.16
  -5   0   3    7.41    1.36
  -5   0   2   54.48    5.83
  -5   0   2   50.23    5.70
  -5   0   1   37.98    4.41
  -5   0   0   41.07    4.84
  -5   0   0   44.14    4.73
  -5   0  -1  174.24   17.10
  -5   0  -1  165.80   16.85
  -5   0  -2  103.41   10.50
  -5   0  -3   41.95    4.84
  -5   0  -3   46.76    4.71
  -5   0  -4   21.44    2.63
  -5   0  -4   22.45    2.55
  -5   0  -5    2.09    0.51
  -5   0  -5    1.79    0.58
  -5   0  -6   -0.13    0.27
  -5   0  -6    0.56    0.39
  -5   0  -7   -0.28    0.68
  -5   0  -7    0.11    0.21
  -5   0  -7    0.12    0.24
  -5   0  -7   -0.15    0.27
  -5   0  -7   -0.14    0.22
  -5   0  -7    0.14    0.17
  -5   0  -8    9.97    1.73
  -5   0  -8   14.19    2.32
  -5   0  -8   14.14    1.72
  -5   0  -9    3.15    0.85
  -5   0  -9    3.62    1.21
  -5   0  -9    4.12    0.82
  -5   0  -9    4.20    0.99
  -5   0 -10    3.98    0.99
  -5   0 -10    3.22    1.33
  -5   0 -10    3.61    0.95
  -5   0 -11    3.85    1.52
  -5   0 -11    2.28    0.81
   5   0  12   -0.44    1.22
  -5   0 -12   -0.28    0.35
   5   0  13    0.44    1.03
  -5   0 -13    1.51    0.75
   5   0  14   -0.43    1.06
  -5   0 -14    0.63    0.68
   5   0  15   -0.77    0.75
   5   0  15    0.81    1.00
  -5   0 -15    0.64    0.62
   5   0  16    0.36    0.71
   5   0  16    0.34    0.78
   5   0  17    0.31    0.54
   5   0  17    0.28    0.48
   5   0  18   -0.25    0.48
   5   0  19   -0.55    0.45
  -5  -1  15   -0.24    0.51
  -5  -1  14    0.32    0.40
  -5  -1  13    0.37    0.55
  -5  -1  13   -0.40    0.60
  -5  -1  12    0.43    0.74
  -5  -1  12   -0.46    0.70
  -5  -1  11    0.47    0.91
  -5  -1  11    0.51    0.63
  -5  -1  10    0.97    0.84
  -5  -1  10   -0.52    0.78
  -5  -1   9    1.02    0.67
  -5  -1   9    0.96    1.12
  -5  -1   9    2.01    1.08
  -5  -1   8    2.25    0.98
  -5  -1   8    0.47    0.58
  -5  -1   8    1.41    0.82
  -5  -1   7    6.27    1.45
  -5  -1   7    3.58    1.39
  -5  -1   7    6.45    1.71
  -5  -1   6    0.28    0.42
  -5  -1   6   -0.43    0.92
  -5  -1   6    0.39    0.48
  -5  -1   5    0.26    0.39
  -5  -1   5    0.41    0.62
  -5  -1   5   -0.36    0.70
  -5  -1   4    1.94    0.78
  -5  -1   4    4.59    1.36
  -5  -1   4    2.60    1.01
  -5  -1   3   20.97    2.83
  -5  -1   3   18.41    3.13
  -5  -1   3   22.19    3.11
  -5  -1   2   19.54    2.66
  -5  -1   1    0.20    0.39
  -5  -1   1    0.15    0.31
  -5  -1   0    2.41    0.72
  -5  -1   0    1.24    0.56
  -5  -1  -1   20.04    2.41
  -5  -1  -1   18.92    2.58
  -5  -1  -2    1.52    0.61
  -5  -1  -2    1.05    0.59
  -5  -1  -3    0.13    0.20
  -5  -1  -4    9.18    1.40
  -5  -1  -5    1.30    0.50
  -5  -1  -6    0.15    0.26
  -5  -1  -7    4.26    1.28
  -5  -1  -7    5.67    1.03
  -5  -1  -7    6.82    1.17
  -5  -1  -7    8.09    1.27
  -5  -1  -8    5.92    1.08
  -5  -1  -8    6.49    1.17
  -5  -1  -8    4.56    0.89
  -5  -1  -8    4.58    1.32
  -5  -1  -9    0.33    0.71
  -5  -1  -9   -0.16    0.39
  -5  -1 -10   20.18    3.17
  -5  -1 -10   13.88    2.40
  -5  -1 -10   23.17    2.54
  -5  -1 -11    6.33    1.78
  -5  -1 -11    7.73    1.90
  -5  -1 -11    4.81    1.22
  -5  -1 -12    1.23    1.20
  -5  -1 -12    1.75    1.27
   5   1  12    0.85    1.19
  -5  -1 -12    2.70    0.90
  -5  -1 -13    3.23    0.92
   5   1  13    0.43    1.26
  -5  -1 -13    2.36    0.95
   5   1  14    2.92    1.36
  -5  -1 -14    0.31    0.55
   5   1  15   -0.79    0.92
   5   1  16    0.36    0.94
   5   1  16    0.37    0.56
   5   1  17    0.31    0.66
   5   1  17    0.62    0.77
   5   1  18   -0.25    0.61
   5   1  18    0.25    0.53
   5   1  19    0.19    0.32
  -5  -2  14    0.29    0.56
  -5  -2  13   -0.72    0.71
  -5  -2  13   -0.37    0.64
  -5  -2  12   -0.44    0.86
  -5  -2  12    0.42    0.64
  -5  -2  11    0.50    0.87
  -5  -2  11    0.47    0.71
  -5  -2  10   -0.48    0.73
  -5  -2  10   -0.53    1.04
  -5  -2   9   -0.36    0.45
  -5  -2   9   -1.08    1.15
  -5  -2   9   -0.47    0.72
  -5  -2   8   -0.34    0.52
  -5  -2   8    0.89    0.87
  -5  -2   8   -0.53    0.80
  -5  -2   7    0.32    0.40
  -5  -2   7    1.01    0.76
  -5  -2   7    1.23    0.72
  -5  -2   6    0.30    0.37
  -5  -2   6   -0.48    0.59
  -5  -2   6   -0.38    0.57
  -5  -2   5    1.07    0.53
  -5  -2   5    0.28    0.43
  -5  -2   5    0.90    1.03
  -5  -2   5    0.35    0.53
  -5  -2   4    1.25    0.56
  -5  -2   4    1.59    0.80
  -5  -2   4    3.75    1.32
  -5  -2   4    2.12    1.03
  -5  -2   4    0.54    0.75
  -5  -2   3    2.28    0.79
  -5  -2   3    2.65    1.02
  -5  -2   3    2.34    0.91
  -5  -2   3    0.76    0.84
  -5  -2   3    2.75    0.75
  -5  -2   3    2.25    0.62
  -5  -2   2    1.42    0.59
  -5  -2   2    0.13    0.35
  -5  -2   2    0.27    0.47
  -5  -2   2    0.57    0.56
  -5  -2   2    0.34    0.72
  -5  -2   2    0.88    0.51
  -5  -2   1   16.36    2.17
  -5  -2   1   11.93    1.78
  -5  -2   0   52.55    5.40
  -5  -2   0   44.31    5.10
  -5  -2  -1   22.90    2.72
  -5  -2  -1   22.22    2.85
  -5  -2  -2   23.90    2.90
  -5  -2  -2   22.02    2.70
  -5  -2  -3    4.06    0.84
  -5  -2  -4    9.74    1.46
  -5  -2  -5   14.41    1.97
  -5  -2  -6    2.08    0.64
  -5  -2  -6    1.82    0.60
  -5  -2  -6    1.49    0.84
  -5  -2  -7    1.78    0.60
  -5  -2  -7    2.76    0.73
  -5  -2  -7    1.80    0.93
  -5  -2  -8    2.38    0.75
  -5  -2  -8    4.73    1.37
  -5  -2  -8    5.29    1.09
  -5  -2  -8    3.96    0.86
  -5  -2  -9    0.34    0.84
  -5  -2  -9    0.20    0.60
  -5  -2  -9    0.67    0.50
  -5  -2 -10    1.46    0.85
  -5  -2 -10    0.91    0.53
  -5  -2 -10    0.58    0.39
  -5  -2 -10    2.15    0.86
  -5  -2 -11   -0.39    0.90
  -5  -2 -11    0.24    0.36
  -5  -2 -11    0.71    0.97
  -5  -2 -11   -0.20    0.34
  -5  -2 -11   -0.22    0.27
  -5  -2 -12    0.83    1.08
  -5  -2 -12   -0.37    1.08
  -5  -2 -12    0.72    0.51
  -5  -2 -12   -0.26    0.46
  -5  -2 -13    0.26    0.46
  -5  -2 -13    0.77    1.06
   5   2  13   -0.40    0.99
  -5  -2 -14   -0.38    1.01
   5   2  14    0.79    1.03
  -5  -2 -15    1.50    1.09
   5   2  16   -0.75    0.87
   5   2  17    0.33    0.57
   5   2  18    0.27    0.57
   5   2  18    0.75    0.49
   5   2  19    0.20    0.40
  -5  -3  14   -0.27    0.63
  -5  -3  13    0.36    0.63
  -5  -3  12   -0.44    0.86
  -5  -3  11    1.54    1.11
  -5  -3  10    1.12    0.99
  -5  -3   9   -0.58    0.72
  -5  -3   8   -0.37    0.56
  -5  -3   8    0.57    0.99
  -5  -3   7    1.06    0.70
  -5  -3   7    2.34    1.13
  -5  -3   7    1.08    0.83
  -5  -3   6    1.58    0.70
  -5  -3   6    1.14    0.94
  -5  -3   6    0.51    0.89
  -5  -3   6    1.00    0.66
  -5  -3   5   -0.17    0.29
  -5  -3   5    0.25    0.39
  -5  -3   5    0.47    0.71
  -5  -3   5   -0.37    0.56
  -5  -3   5   -0.31    0.55
  -5  -3   4    9.25    1.79
  -5  -3   4    7.41    1.36
  -5  -3   4    8.19    1.60
  -5  -3   4    7.85    2.10
  -5  -3   4    7.55    1.79
  -5  -3   4    9.51    1.55
  -5  -3   3    0.56    0.55
  -5  -3   3   -0.15    0.34
  -5  -3   3   -0.24    0.52
  -5  -3   3   -0.80    1.04
  -5  -3   3   -0.35    0.61
  -5  -3   3   -0.21    0.40
  -5  -3   2   -0.26    0.40
  -5  -3   2   -0.34    0.66
  -5  -3   2   -0.36    0.77
  -5  -3   2   -0.20    0.42
  -5  -3   2    0.14    0.29
  -5  -3   1    0.48    0.47
  -5  -3   1    0.32    0.63
  -5  -3   1    0.64    0.62
  -5  -3   1    0.19    0.48
  -5  -3   1    0.64    0.39
  -5  -3   0    1.44    0.62
  -5  -3   0    0.28    0.54
  -5  -3   0    0.12    0.35
  -5  -3   0    0.38    0.33
  -5  -3  -1    2.25    0.61
  -5  -3  -2    1.25    0.49
  -5  -3  -3    0.30    0.32
  -5  -3  -4    6.12    1.14
  -5  -3  -5    0.33    0.64
  -5  -3  -5    0.33    0.43
  -5  -3  -5    0.59    0.41
  -5  -3  -5    1.15    0.42
  -5  -3  -5    0.17    0.34
  -5  -3  -6    0.32    0.74
  -5  -3  -6   -0.34    0.36
  -5  -3  -6    0.39    0.32
  -5  -3  -6    0.14    0.24
  -5  -3  -6    0.18    0.38
  -5  -3  -7   -0.32    0.62
  -5  -3  -7    0.18    0.44
  -5  -3  -7   -0.19    0.40
  -5  -3  -7   -0.14    0.39
  -5  -3  -7    0.15    0.23
  -5  -3  -8    0.66    0.82
  -5  -3  -8    0.81    0.54
  -5  -3  -8    1.28    0.56
  -5  -3  -8    0.84    0.42
  -5  -3  -9    1.04    0.74
  -5  -3  -9    1.54    0.67
  -5  -3  -9    0.18    0.41
  -5  -3  -9    0.55    0.43
  -5  -3 -10   -0.37    0.72
  -5  -3 -10    0.20    0.39
  -5  -3 -10   -0.21    0.31
  -5  -3 -10    0.24    0.63
   5   3  11   -0.24    0.62
  -5  -3 -11    1.18    1.28
  -5  -3 -11    0.74    1.26
  -5  -3 -11   -0.22    0.51
  -5  -3 -11    1.38    0.57
   5   3  12   -0.26    0.64
  -5  -3 -12   -0.41    1.02
  -5  -3 -12    0.76    1.19
  -5  -3 -12   -0.39    1.18
  -5  -3 -12    0.24    0.42
  -5  -3 -12    0.26    0.45
  -5  -3 -13    0.43    1.05
  -5  -3 -13    0.40    1.05
  -5  -3 -13    0.28    0.43
  -5  -3 -13    0.39    1.08
  -5  -3 -14    2.82    1.39
  -5  -3 -15   -1.96    1.25
   5   3  16    1.11    0.86
   5   3  17    1.93    0.95
   5   3  18   -0.53    0.46
   5   3  18   -0.19    0.42
   5   3  19   -0.20    0.31
   5   3  19    0.60    0.39
  -5  -4  13    0.33    0.58
  -5  -4  12   -0.42    0.73
  -5  -4  11    0.99    0.97
  -5  -4  10    0.55    0.68
  -5  -4   9    1.15    1.33
  -5  -4   9   -0.42    0.83
  -5  -4   8    2.28    1.33
  -5  -4   8    2.23    0.98
  -5  -4   7    0.63    0.55
  -5  -4   7   -1.09    0.83
  -5  -4   7    0.45    0.88
  -5  -4   7   -0.39    0.59
  -5  -4   6    0.20    0.42
  -5  -4   6    0.31    0.47
  -5  -4   6   -0.51    0.77
  -5  -4   6    0.44    0.87
  -5  -4   6   -0.37    0.46
  -5  -4   5    0.35    0.61
  -5  -4   5    0.57    0.44
  -5  -4   5    1.20    0.69
  -5  -4   5    0.48    0.72
  -5  -4   5   -0.43    0.84
  -5  -4   5    0.26    0.45
  -5  -4   4   -0.33    0.41
  -5  -4   4    0.54    0.52
  -5  -4   4    0.58    0.50
  -5  -4   4    0.44    0.78
  -5  -4   4   -0.42    0.81
  -5  -4   4    0.25    0.57
  -5  -4   3   -0.31    0.47
  -5  -4   3   -0.17    0.36
  -5  -4   3    0.84    0.69
  -5  -4   3    1.24    0.95
  -5  -4   3    0.81    0.93
  -5  -4   3    0.24    0.55
  -5  -4   2    1.11    0.52
  -5  -4   2    0.80    0.58
  -5  -4   2    2.31    0.57
  -5  -4   2    0.23    0.41
  -5  -4   2    0.39    0.68
  -5  -4   2    0.38    0.74
  -5  -4   1    0.88    0.41
  -5  -4   1    0.47    0.30
  -5  -4   1    0.68    0.56
  -5  -4   1    2.09    1.01
  -5  -4   1    1.09    0.84
  -5  -4   0   -0.14    0.36
  -5  -4   0   -0.31    0.47
  -5  -4   0    0.22    0.27
  -5  -4   0    0.22    0.44
  -5  -4   0   -0.34    0.59
  -5  -4  -1    1.30    0.50
  -5  -4  -1    1.84    0.86
  -5  -4  -1    1.55    0.60
  -5  -4  -1    1.56    0.78
  -5  -4  -2   -0.13    0.27
  -5  -4  -2    0.31    0.61
  -5  -4  -2   -0.30    0.63
  -5  -4  -2    0.21    0.50
  -5  -4  -3    1.33    0.92
  -5  -4  -3    0.46    0.33
  -5  -4  -3    1.22    0.62
  -5  -4  -4   -0.34    0.60
  -5  -4  -4   -0.16    0.24
  -5  -4  -4    0.12    0.31
  -5  -4  -4   -0.17    0.29
  -5  -4  -5    2.74    1.13
  -5  -4  -5    1.84    0.64
  -5  -4  -5    2.41    0.60
  -5  -4  -5    0.89    0.59
  -5  -4  -6    2.01    0.96
  -5  -4  -6    3.03    0.86
  -5  -4  -6    3.44    0.90
  -5  -4  -6    2.38    0.65
  -5  -4  -6    2.69    0.73
  -5  -4  -7   -0.33    0.71
  -5  -4  -7    0.21    0.44
  -5  -4  -7   -0.16    0.30
  -5  -4  -7    0.18    0.35
  -5  -4  -8   -0.34    0.72
  -5  -4  -8    0.22    0.44
  -5  -4  -8    0.17    0.37
  -5  -4  -8    0.58    0.42
  -5  -4  -9    0.36    0.76
  -5  -4  -9    0.59    0.51
  -5  -4  -9   -0.21    0.37
  -5  -4  -9   -0.25    0.57
   5   4  10    0.94    0.65
  -5  -4 -10    0.88    0.61
  -5  -4 -10   -0.23    0.29
  -5  -4 -10    0.75    0.87
   5   4  11   -0.26    0.64
  -5  -4 -11   -1.18    1.33
  -5  -4 -11   -0.25    0.48
  -5  -4 -11    0.26    0.32
   5   4  12    3.31    1.05
  -5  -4 -12    5.70    1.76
  -5  -4 -12    3.76    1.65
  -5  -4 -12    2.86    1.53
  -5  -4 -12    4.39    1.20
  -5  -4 -12    0.90    0.68
   5   4  13    0.29    0.58
  -5  -4 -13    2.49    1.45
  -5  -4 -13    0.85    1.12
  -5  -4 -13    0.97    0.70
  -5  -4 -13    1.67    1.36
  -5  -4 -14    3.30    1.41
  -5  -4 -14    1.25    1.28
  -5  -4 -15    1.99    1.32
  -5  -4 -15    2.72    1.38
   5   4  16    1.39    0.97
   5   4  17    0.30    0.52
   5   4  18   -0.24    0.52
   5   4  18   -0.19    0.37
   5   4  19   -0.56    0.46
   5   4  19    0.29    0.29
  -5  -5  12   -0.35    0.68
  -5  -5  11    0.42    0.74
  -5  -5  10    0.39    0.75
  -5  -5  10    0.48    0.84
  -5  -5   9    0.44    0.67
  -5  -5   9    1.04    0.91
  -5  -5   8    2.90    1.28
  -5  -5   8    1.59    1.15
  -5  -5   7    4.15    1.62
  -5  -5   7    4.50    1.57
  -5  -5   6    1.20    0.86
  -5  -5   6    0.83    0.57
  -5  -5   6   -0.35    0.52
  -5  -5   6   -0.50    0.97
  -5  -5   6    0.50    0.75
  -5  -5   6    0.29    0.51
  -5  -5   5   -0.20    0.40
  -5  -5   5   -0.34    0.41
  -5  -5   5   -0.48    0.84
  -5  -5   5   -0.47    0.92
  -5  -5   5    0.29    0.57
  -5  -5   4    0.20    0.42
  -5  -5   4    0.96    0.69
  -5  -5   4   -0.45    0.68
  -5  -5   4    1.39    0.90
  -5  -5   4    0.86    0.71
  -5  -5   3    1.33    0.66
  -5  -5   3    0.89    0.96
  -5  -5   3    0.42    0.76
  -5  -5   3    2.19    0.62
  -5  -5   3    1.68    0.79
  -5  -5   2    0.72    0.45
  -5  -5   2    0.88    0.58
  -5  -5   2   -0.42    0.53
  -5  -5   2    1.91    0.53
  -5  -5   2    0.27    0.59
  -5  -5   1    0.40    0.70
  -5  -5   1    1.24    0.48
  -5  -5   1    1.61    0.70
  -5  -5   1   -0.17    0.45
  -5  -5   1    0.36    0.71
  -5  -5   0    1.50    0.82
  -5  -5   0    2.07    0.56
  -5  -5   0    0.80    0.68
  -5  -5   0    3.11    1.10
  -5  -5   0    1.62    0.61
  -5  -5  -1    5.90    1.62
  -5  -5  -1    8.60    1.27
  -5  -5  -1    7.39    1.63
  -5  -5  -1    8.96    1.38
  -5  -5  -2    3.93    1.24
  -5  -5  -2    2.05    0.87
  -5  -5  -2    2.39    0.69
  -5  -5  -5   -0.15    0.32
  -5  -5  -6    0.20    0.47
  -5  -5  -6    0.16    0.45
  -5  -5  -6    0.24    0.30
  -5  -5  -7   -0.22    0.52
  -5  -5  -7    0.90    0.52
  -5  -5  -7    0.26    0.39
  -5  -5  -8    0.49    0.75
  -5  -5  -8    0.60    0.42
  -5  -5  -8   -0.26    0.45
   5   5   9   -0.46    0.61
  -5  -5  -9    0.22    0.43
  -5  -5  -9   -0.28    0.42
   5   5  10   -0.51    0.67
  -5  -5 -10   -0.50    0.61
  -5  -5 -10   -0.29    0.52
   5   5  11   -0.28    0.64
  -5  -5 -11   -0.41    1.35
  -5  -5 -11    0.33    0.58
  -5  -5 -11    1.30    1.36
   5   5  12    1.17    0.73
  -5  -5 -12    1.81    1.37
  -5  -5 -12    0.36    0.54
  -5  -5 -12    0.42    1.17
  -5  -5 -13    0.42    1.17
  -5  -5 -13    0.91    1.32
  -5  -5 -14    1.25    1.26
  -5  -5 -14   -0.44    1.09
   5   5  15    0.70    0.81
  -5  -5 -15    0.39    1.09
  -5  -5 -15    0.40    1.12
   5   5  16   -0.31    0.55
  -5  -5 -16    0.35    0.62
   5   5  17   -0.26    0.46
   5   5  17    0.85    0.61
   5   5  18    0.21    0.49
   5   5  18   -0.17    0.34
   5   5  19   -0.13    0.29
  -5  -6  11    0.87    0.67
  -5  -6  11    1.16    0.72
  -5  -6  10    0.38    0.75
  -5  -6  10    0.36    0.71
  -5  -6   9   -0.43    0.84
  -5  -6   9   -0.43    0.65
  -5  -6   8   -0.48    0.84
  -5  -6   8    0.46    0.80
  -5  -6   7    1.17    0.78
  -5  -6   7    0.51    0.77
  -5  -6   7    2.35    1.17
  -5  -6   6    0.63    0.58
  -5  -6   6    1.89    0.83
  -5  -6   6   -0.51    1.00
  -5  -6   5   -0.21    0.53
  -5  -6   5    0.50    0.76
  -5  -6   5   -0.66    0.64
  -5  -6   4    1.28    0.58
  -5  -6   4    3.04    1.03
  -5  -6   4    1.93    1.13
  -5  -6   4    0.99    0.78
  -5  -6   3    0.42    0.52
  -5  -6   3   -0.32    0.57
  -5  -6   3    0.85    0.49
  -5  -6   3    0.98    0.70
  -5  -6   2    0.45    0.68
  -5  -6   2   -0.32    0.56
  -5  -6   2    0.65    0.43
  -5  -6   2    0.21    0.48
  -5  -6   1   -0.43    0.75
  -5  -6   1    0.31    0.38
  -5  -6   1    0.31    0.61
  -5  -6   1    0.20    0.39
  -5  -6   0    0.41    0.79
  -5  -6   0   -0.30    0.34
  -5  -6   0    0.62    0.66
  -5  -6   0    0.19    0.56
  -5  -6  -1    7.30    1.66
  -5  -6  -1    4.42    0.97
  -5  -6  -1    6.36    1.55
  -5  -6  -1    6.73    1.23
  -5  -6  -2    0.29    0.76
  -5  -6  -2    0.18    0.35
  -5  -6  -7   -0.35    0.68
   5   6   8   -0.45    0.59
  -5  -6  -8    0.35    0.61
  -5  -6  -9    0.39    0.96
   5   6   9   -0.25    0.48
  -5  -6  -9   -0.37    0.64
  -5  -6 -10    0.85    1.34
   5   6  10    0.80    0.77
  -5  -6 -10    0.41    1.25
  -5  -6 -10    0.38    0.48
  -5  -6 -11   -0.45    1.12
   5   6  11    0.29    0.56
  -5  -6 -11    0.42    1.23
  -5  -6 -11   -0.40    0.60
  -5  -6 -12    1.88    1.42
  -5  -6 -12   -0.43    1.12
  -5  -6 -13    0.47    1.16
  -5  -6 -13   -0.84    1.28
  -5  -6 -14   -0.45    0.96
  -5  -6 -14   -0.41    1.12
  -5  -6 -15   -0.81    1.01
   5   6  16    0.64    0.50
  -5  -6 -16    0.35    0.61
   5   6  17    0.18    0.36
  -5  -6 -17   -0.29    0.67
   5   6  18   -0.15    0.34
  -5  -7  10    0.31    0.54
  -5  -7   9    0.37    0.73
  -5  -7   8    2.14    1.20
  -5  -7   7   -0.29    0.57
  -5  -7   7   -0.93    0.99
  -5  -7   6    0.20    0.51
  -5  -7   6    1.62    0.85
  -5  -7   6    2.40    1.19
  -5  -7   5    0.64    0.50
  -5  -7   5    1.40    0.92
  -5  -7   5   -0.48    1.03
  -5  -7   4    3.34    0.96
  -5  -7   4    4.73    1.39
  -5  -7   4    3.33    1.42
  -5  -7   3   -0.23    0.60
  -5  -7   3    0.18    0.42
  -5  -7   3   -0.73    0.71
  -5  -7   3    0.47    0.58
  -5  -7   2    2.32    0.82
  -5  -7   2    1.06    0.50
  -5  -7   2    2.16    1.05
  -5  -7   2    0.46    0.70
  -5  -7   1    1.39    0.76
  -5  -7   1    0.35    0.46
  -5  -7   1    1.05    0.87
  -5  -7   1    0.45    0.78
  -5  -7   0    0.23    0.49
  -5  -7   0    0.34    0.47
  -5  -7   0    0.34    0.59
  -5  -7   0   -0.43    0.76
  -5  -7  -1    0.22    0.59
  -5  -7  -1    0.33    0.70
  -5  -7  -1    0.33    0.44
  -5  -7  -2    0.65    0.57
  -5  -7  -2    0.16    0.35
  -5  -7  -9   -0.40    1.14
  -5  -7 -10    0.43    0.98
  -5  -7 -11    0.45    1.30
  -5  -7 -12   -0.46    1.13
  -5  -7 -13    0.45    1.12
  -5  -7 -14   -1.71    1.19
  -5  -7 -14   -0.37    0.99
  -5  -7 -15    0.39    0.95
  -5  -7 -16   -0.44    0.54
  -5  -7 -16    0.66    0.82
  -5  -7 -17    0.35    0.62
  -5  -8   9    0.28    0.49
  -5  -8   8   -0.34    0.66
  -5  -8   7    0.27    0.46
  -5  -8   7    0.38    0.58
  -5  -8   6   -0.19    0.45
  -5  -8   6    0.31    0.46
  -5  -8   6    0.41    0.72
  -5  -8   5    0.42    0.52
  -5  -8   5   -0.34    0.59
  -5  -8   5   -0.43    0.65
  -5  -8   4   -0.23    0.44
  -5  -8   4    0.36    0.70
  -5  -8   4   -0.44    0.77
  -5  -8   3    0.24    0.47
  -5  -8   3   -0.19    0.33
  -5  -8   3   -0.37    0.64
  -5  -8   3   -0.89    0.87
  -5  -8   2    0.25    0.49
  -5  -8   2    0.19    0.41
  -5  -8   2    1.10    0.78
  -5  -8   2    0.45    0.78
  -5  -8   1   -0.26    0.67
  -5  -8   1   -0.19    0.47
  -5  -8   1    1.07    0.88
  -5  -8   0    0.51    0.63
  -5  -8   0   -0.38    0.37
  -5  -8   0    0.69    0.67
  -5  -8  -1    0.50    0.66
  -5  -8  -1    0.38    0.37
  -5  -8  -1    0.33    0.65
  -5  -8  -2    2.43    0.98
  -5  -8  -2    4.16    0.92
  -5  -8  -3    0.19    0.37
  -5  -8  -8   -0.53    0.93
  -5  -8  -9   -0.54    0.82
  -5  -8 -10   -0.54    0.95
  -5  -8 -11   -0.54    0.67
  -5  -8 -11   -0.81    0.94
  -5  -8 -12    1.05    1.02
  -5  -8 -12   -0.41    1.07
  -5  -8 -13   -0.50    1.08
  -5  -8 -13   -0.40    0.85
  -5  -8 -14    0.47    1.01
  -5  -8 -14    0.37    0.73
  -5  -8 -15    0.43    0.65
  -5  -8 -15    0.34    0.83
  -5  -8 -16    0.37    0.55
  -5  -8 -17    0.29    0.50
  -5  -9   7    0.21    0.41
  -5  -9   7   -0.28    0.54
  -5  -9   6   -0.50    0.49
  -5  -9   6    0.25    0.49
  -5  -9   6   -0.64    0.56
  -5  -9   5   -0.19    0.47
  -5  -9   5   -0.29    0.43
  -5  -9   5   -0.35    0.61
  -5  -9   4   -0.21    0.49
  -5  -9   4   -0.31    0.61
  -5  -9   4    0.38    0.73
  -5  -9   3    0.23    0.45
  -5  -9   3   -0.33    0.57
  -5  -9   2    0.49    0.56
  -5  -9   2   -0.19    0.41
  -5  -9   2   -0.33    0.50
  -5  -9   1    0.51    0.62
  -5  -9   1    0.20    0.34
  -5  -9   1    0.33    0.57
  -5  -9   0   -0.26    0.67
  -5  -9   0    0.60    0.49
  -5  -9   0   -0.32    0.48
  -5  -9  -1   -0.50    0.54
  -5  -9  -1    0.20    0.43
  -5  -9  -2   -0.24    0.52
  -5  -9  -2    0.81    0.50
  -5  -9  -3    2.19    0.79
  -5  -9  -9   -0.52    0.64
  -5  -9 -10    0.51    0.89
  -5  -9 -11   -0.49    0.86
  -5  -9 -12    0.47    0.91
  -5  -9 -13    0.31    0.73
  -5  -9 -13   -0.43    0.66
  -5  -9 -14   -0.29    0.63
  -5  -9 -14    0.39    0.60
  -5  -9 -15   -0.34    0.52
  -5  -9 -16   -0.28    0.49
  -5 -10   5    0.14    0.36
  -5 -10   5    0.40    0.50
  -5 -10   4    0.17    0.42
  -5 -10   4    0.46    0.53
  -5 -10   3    0.19    0.47
  -5 -10   3    1.50    0.72
  -5 -10   2    0.20    0.50
  -5 -10   2   -0.26    0.56
  -5 -10   1    0.21    0.42
  -5 -10   1    0.18    0.38
  -5 -10   1   -0.27    0.57
  -5 -10   0   -0.22    0.47
  -5 -10   0   -0.55    0.39
  -5 -10  -1    0.22    0.46
  -5 -10  -1    0.19    0.36
  -5 -10  -2    0.42    0.55
  -5 -10  -2    0.37    0.40
  -5 -10  -3    0.18    0.32
  -5 -10  -9   -0.46    0.57
  -5 -10 -10   -0.44    0.67
  -5 -10 -11    0.42    0.82
  -5 -10 -12   -0.39    0.58
  -5 -10 -13   -0.35    0.53
  -5 -10 -14   -0.30    0.46
  -5 -11   3   -0.12    0.28
  -5 -11   2   -0.14    0.34
  -5 -11   2    0.18    0.41
  -5 -11   1   -0.15    0.32
  -5 -11   0    0.63    0.50
  -5 -11   0    0.14    0.32
  -5 -11  -1    0.16    0.37
  -5 -11  -1    0.14    0.28
  -5 -11  -2   -0.14    0.28
  -5 -11  -3    0.85    0.47
  -5 -12  -3   -0.09    0.25
  -6  10   6   -0.09    0.17
  -6  10   5    0.82    0.34
  -6  10   4    0.11    0.21
  -6  10   3    0.11    0.19
  -6  10   3   -0.11    0.19
  -6  10   2   -0.11    0.21
  -6  10   2    0.23    0.27
  -6  10   1    0.11    0.19
  -6  10   1    0.12    0.21
  -6  10   0    1.13    0.38
  -6  10   0    2.22    0.55
  -6  10  -1    0.37    0.36
  -6  10  -2    3.73    0.75
  -6  10  -3    2.67    0.61
  -6  10  -4    0.99    0.37
  -6  10  -5   -0.10    0.20
  -6   9   9    0.19    0.25
  -6   9   8    3.02    0.62
  -6   9   7    1.14    0.44
  -6   9   6   10.32    1.50
  -6   9   5    0.15    0.26
  -6   9   4    5.07    0.96
  -6   9   3    5.20    0.99
  -6   9   2    1.10    0.52
  -6   9   2    1.12    0.51
  -6   9   1    1.08    0.47
  -6   9   1    2.14    0.64
  -6   9   0    0.15    0.26
  -6   9   0    0.50    0.39
  -6   9  -1   23.95    2.86
  -6   9  -1   23.84    2.93
  -6   9  -2    8.76    1.31
  -6   9  -2    8.78    1.41
  -6   9  -3    0.77    0.34
  -6   9  -3    0.32    0.35
  -6   9  -4    1.25    0.52
  -6   9  -5    3.90    0.83
  -6   9  -6   -0.43    0.35
  -6   9  -7   -0.26    0.30
   6  -9   7    0.54    0.45
   6  -9   8    1.58    0.60
  -6   8  11    1.70    0.42
  -6   8  10    1.95    0.49
  -6   8  10    1.22    0.44
  -6   8   9    1.67    0.50
  -6   8   9    1.42    0.49
  -6   8   8    4.67    0.93
  -6   8   8    4.47    0.89
  -6   8   7   -0.16    0.24
  -6   8   7    0.16    0.30
  -6   8   6    3.50    0.81
  -6   8   6    2.46    0.71
  -6   8   5   11.33    1.66
  -6   8   5    8.78    1.49
  -6   8   4    1.36    0.58
  -6   8   3    8.51    1.45
  -6   8   2    0.79    0.52
  -6   8   1   29.74    3.64
  -6   8   1   30.68    3.68
  -6   8   0   13.83    2.07
  -6   8   0   15.95    2.20
  -6   8  -1   32.04    3.91
  -6   8  -1   36.20    4.08
  -6   8  -2    2.27    0.65
  -6   8  -2    2.38    0.75
  -6   8  -3    0.33    0.39
  -6   8  -3    0.97    0.51
  -6   8  -4   13.32    1.82
  -6   8  -4   12.55    1.87
  -6   8  -5   13.16    1.82
  -6   8  -5   13.32    1.91
  -6   8  -6    7.19    1.27
  -6   8  -7    1.90    0.68
  -6   8  -8    1.30    0.51
   6  -8   9   -0.20    0.46
   6  -8  10    0.82    0.46
  -6   8 -11    0.15    0.31
  -6   7  12    0.10    0.22
  -6   7  11    0.25    0.25
  -6   7   9    2.01    0.62
  -6   7   8    7.38    1.30
  -6   7   7    1.50    0.60
  -6   7   7    2.64    0.72
  -6   7   6    0.20    0.35
  -6   7   6    0.39    0.49
  -6   7   5    5.94    1.18
  -6   7   5    3.82    0.95
  -6   7   4   39.18    4.70
  -6   7   4   41.00    4.65
  -6   7   3    7.00    1.31
  -6   7   3    4.21    1.04
  -6   7   2    4.07    1.04
  -6   7   2    5.92    1.13
  -6   7   1  116.64   12.22
  -6   7   1  119.16   12.14
  -6   7   0  119.95   13.25
  -6   7   0  140.68   13.40
  -6   7  -1    5.35    1.20
  -6   7  -1    8.11    1.42
  -6   7  -2   60.63    6.90
  -6   7  -2   68.07    7.03
  -6   7  -3   41.89    4.58
  -6   7  -3   37.37    4.55
  -6   7  -4   76.03    8.11
  -6   7  -4   77.75    8.20
  -6   7  -5    9.96    1.58
  -6   7  -5   10.66    1.69
  -6   7  -6    4.55    0.99
  -6   7  -6    7.36    1.24
  -6   7  -7   31.14    3.34
  -6   7  -7   24.26    3.31
  -6   7  -8    1.16    0.57
  -6   7  -9   11.36    1.66
   6  -7   9    7.95    1.92
   6  -7  10   -0.58    0.68
   6  -7  11    0.54    0.51
   6  -7  11    1.28    0.74
  -6   7 -12    0.18    0.39
   6  -7  12    1.68    0.66
  -6   6  13    1.79    0.48
  -6   6  13    1.47    0.52
  -6   6  12    1.70    0.67
  -6   6  11    0.40    0.43
  -6   6  10    6.71    1.35
  -6   6   9    5.55    1.25
  -6   6   8    3.78    0.84
  -6   6   8    0.51    0.56
  -6   6   7   26.91    3.37
  -6   6   6    0.22    0.46
  -6   6   5    3.43    0.93
  -6   6   4    1.65    0.72
  -6   6   4    0.90    0.56
   6  -6  -3    5.14    1.15
  -6   6   3    4.75    1.07
  -6   6   3    2.42    0.82
  -6   6   2    0.47    0.54
  -6   6   2    0.21    0.33
   6  -6  -1  111.66   12.25
  -6   6   1  123.30   12.21
  -6   6   1  116.01   12.08
   6  -6   0   86.15    8.91
  -6   6   0   75.39    8.67
  -6   6   0   84.98    8.71
   6  -6   1   22.93    3.26
  -6   6  -1   25.34    3.15
  -6   6  -1   25.12    3.11
  -6   6  -2  184.68   18.82
  -6   6  -2  182.23   18.78
  -6   6  -2  197.95   18.88
   6  -6   2  195.38   19.12
  -6   6  -2  178.26   18.94
  -6   6  -3    5.21    1.16
  -6   6  -3    7.71    1.33
  -6   6  -3    7.90    1.44
  -6   6  -4   61.41    6.40
  -6   6  -4   61.94    6.44
  -6   6  -4   52.23    6.48
  -6   6  -5   21.37    2.65
  -6   6  -5   18.87    2.63
  -6   6  -6   83.71    8.30
  -6   6  -6   72.98    8.27
   6  -6   7   -0.79    1.14
  -6   6  -7   -0.18    0.41
  -6   6  -7   -0.20    0.40
   6  -6   8  165.53   18.11
  -6   6  -8  180.50   17.34
  -6   6  -8  167.29   17.41
   6  -6   9   10.04    2.27
  -6   6  -9   12.21    1.76
  -6   6  -9   12.26    1.85
   6  -6  10    0.37    1.01
  -6   6 -10   -0.16    0.28
   6  -6  11    4.71    1.51
  -6   6 -12   -0.24    0.36
   6  -6  12   -0.29    0.72
  -6   6 -13   -0.20    0.35
   6  -6  13   -0.24    0.56
  -6   6 -14   -0.16    0.32
   6  -6  14    2.01    0.68
  -6   5  13    0.34    0.40
  -6   5  12    0.84    0.56
  -6   5  11    1.69    0.78
  -6   5  10   -0.26    0.40
  -6   5   9   -0.28    0.49
  -6   5   8    0.59    0.45
  -6   5   7    0.60    0.59
  -6   5   6   42.81    4.89
  -6   5   6   35.02    4.45
  -6   5   5   24.78    3.02
  -6   5   5   21.02    3.08
  -6   5   5   17.94    3.03
  -6   5   4   14.39    1.99
  -6   5   4    8.66    1.85
  -6   5   4    9.05    1.95
   6  -5  -4   11.69    1.94
   6  -5  -3    4.01    1.03
  -6   5   3    2.34    0.84
   6  -5  -2  117.40   12.75
  -6   5   2  138.97   12.74
  -6   5   2  111.87   12.54
   6  -5  -1    7.15    1.50
  -6   5   1    6.92    1.36
  -6   5   1    9.07    1.46
   6  -5   0   12.29    2.06
  -6   5   0   15.93    2.05
  -6   5   0   10.44    1.80
   6  -5   1  120.00   12.77
  -6   5  -1  128.28   12.58
  -6   5  -1  118.37   12.51
  -6   5  -2   19.08    2.37
  -6   5  -2   17.52    2.34
   6  -5   2   16.34    2.47
  -6   5  -2   15.59    2.33
  -6   5  -3    0.55    0.45
  -6   5  -3   -0.19    0.40
   6  -5   3    0.23    0.35
  -6   5  -3    0.21    0.26
  -6   5  -4  103.29   10.69
  -6   5  -4  102.32   10.69
  -6   5  -4  101.78   10.71
  -6   5  -4  108.06   10.87
  -6   5  -5  161.45   15.85
  -6   5  -5  156.46   15.86
  -6   5  -5  165.77   15.89
   6  -5   5  128.08   16.45
  -6   5  -5  161.36   16.03
  -6   5  -6   36.42    4.15
  -6   5  -6   35.49    4.17
   6  -5   6   36.80    5.02
  -6   5  -6   35.17    4.30
  -6   5  -7  275.54   24.87
  -6   5  -7  244.77   24.84
   6  -5   7  228.32   25.61
  -6   5  -7  240.18   24.95
   6  -5   8   38.70    5.61
  -6   5  -8   51.42    5.01
  -6   5  -8   38.60    4.91
   6  -5   9   26.88    4.58
  -6   5  -9   36.97    4.01
  -6   5  -9   34.44    4.08
   6  -5  10    1.24    1.14
  -6   5 -10    0.54    0.42
   6  -5  11    3.12    1.34
  -6   5 -11    2.56    0.70
   6  -5  12   -0.71    0.82
  -6   5 -12    1.11    0.73
   6  -5  13    8.90    1.72
  -6   5 -13    0.25    1.52
   6  -5  14    2.00    0.82
  -6   5 -14    0.86    0.57
   6  -5  15    8.08    1.25
  -6   5 -15    2.26    0.78
  -6   4  14    0.29    0.25
  -6   4  13    0.19    0.38
  -6   4  12    7.09    1.43
  -6   4  11    1.91    0.91
  -6   4  10   11.00    1.99
  -6   4   9    4.72    1.28
  -6   4   8    5.20    1.42
  -6   4   7   13.53    2.36
  -6   4   6    2.99    1.00
  -6   4   6    2.35    0.96
  -6   4   5   12.45    2.40
  -6   4   5   19.72    2.77
  -6   4   4    0.31    0.61
  -6   4   4   -0.32    0.40
   6  -4  -4   -0.28    0.35
  -6   4   3   57.51    5.83
  -6   4   3   45.76    5.90
   6  -4  -3   46.36    5.88
  -6   4   3   54.33    6.13
  -6   4   2    3.09    0.83
  -6   4   2    2.84    0.96
   6  -4  -2    3.28    0.99
  -6   4   2    2.10    0.84
   6  -4  -1   14.48    2.20
  -6   4   1   13.55    1.94
  -6   4   1   11.37    1.85
   6  -4   0   22.45    3.28
  -6   4   0   27.01    3.15
  -6   4   0   25.87    3.18
   6  -4   1  127.69   13.26
  -6   4  -1  128.45   12.97
  -6   4  -1  125.92   12.97
  -6   4  -2  122.28   12.13
  -6   4  -2  112.02   12.10
   6  -4   2  117.05   12.37
  -6   4  -2  123.65   12.16
  -6   4  -3    8.97    1.38
  -6   4  -3    6.72    1.29
   6  -4   3    8.15    1.49
  -6   4  -3    8.58    1.38
  -6   4  -4    0.66    0.41
  -6   4  -4    0.71    0.49
   6  -4   4    0.79    0.85
  -6   4  -4    0.77    0.48
  -6   4  -5   21.30    2.51
  -6   4  -5   15.63    2.37
  -6   4  -5   21.52    2.57
   6  -4   5   21.60    3.40
  -6   4  -5   18.70    2.56
  -6   4  -6  376.18   36.69
  -6   4  -6  371.64   36.71
  -6   4  -6  404.98   36.80
   6  -4   6  317.15   37.47
  -6   4  -6  373.65   36.85
  -6   4  -7   40.68    4.33
  -6   4  -7   41.30    4.40
  -6   4  -7   32.71    4.24
   6  -4   7   35.96    5.13
  -6   4  -7   37.03    4.42
   6  -4   8  156.30   16.31
  -6   4  -8  165.29   15.93
  -6   4  -8  151.48   15.95
  -6   4  -8  161.54   15.94
   6  -4   8  132.34   16.68
  -6   4  -8  166.98   16.13
  -6   4  -9   16.55    2.59
   6  -4   9   17.41    2.75
  -6   4  -9   18.78    2.43
  -6   4  -9   19.33    2.53
  -6   4  -9   19.15    2.59
   6  -4   9   13.72    2.93
   6  -4  10   93.98   11.63
  -6   4 -10  110.16   10.87
   6  -4  11    3.76    1.66
  -6   4 -11    3.16    0.82
   6  -4  12    7.03    1.85
  -6   4 -12    6.32    1.57
   6  -4  13    6.33    1.81
  -6   4 -13    8.52    1.65
   6  -4  14   -0.30    0.87
  -6   4 -14    0.26    0.39
   6  -4  15    3.15    1.04
  -6   4 -15    2.20    0.76
  -6   4 -16   -0.18    0.31
  -6   3  14   -0.15    0.35
  -6   3  13   -0.20    0.40
  -6   3  12    3.95    1.18
  -6   3  12    5.54    1.25
  -6   3  11    9.53    2.02
  -6   3  11   12.05    2.09
  -6   3  10    0.32    0.49
  -6   3   9    4.78    1.44
  -6   3   8    3.84    1.24
  -6   3   7   64.62    7.62
  -6   3   7   66.36    7.61
  -6   3   6   92.77   11.49
  -6   3   6  124.34   11.76
  -6   3   5   57.56    6.76
  -6   3   5   56.43    6.65
  -6   3   4    6.07    1.45
  -6   3   4    5.68    1.40
  -6   3   3    0.29    0.51
  -6   3   3   -0.28    0.35
  -6   3   2   21.26    3.01
  -6   3   2   22.46    3.08
  -6   3   1   18.96    2.37
  -6   3   1   15.36    2.41
  -6   3   0   17.01    2.01
  -6   3   0   14.57    1.97
  -6   3   0   10.76    1.97
  -6   3  -1    2.01    0.59
  -6   3  -1    2.78    0.68
   6  -3   1    2.03    0.74
  -6   3  -1    3.37    0.83
  -6   3  -1    3.19    0.85
   6  -3   2   56.07    6.50
  -6   3  -2   62.99    6.24
  -6   3  -2   55.08    6.21
  -6   3  -3  132.47   13.07
  -6   3  -3  133.48   13.15
   6  -3   3  123.89   13.33
  -6   3  -3  126.64   13.08
  -6   3  -4   30.47    3.56
  -6   3  -4   35.66    3.71
  -6   3  -4   28.34    3.60
  -6   3  -5  121.62   12.12
  -6   3  -5  119.00   12.17
  -6   3  -5  117.39   12.21
  -6   3  -6   31.89    3.61
  -6   3  -6   36.98    3.78
  -6   3  -6   32.53    3.76
  -6   3  -7   75.00    7.23
  -6   3  -7   63.01    7.18
  -6   3  -7   74.01    7.32
   6  -3   7   48.74    7.76
  -6   3  -7   72.67    7.41
  -6   3  -8    3.66    0.81
  -6   3  -8    4.02    0.89
  -6   3  -8    2.82    0.79
   6  -3   8    1.32    1.05
  -6   3  -8    2.84    0.79
  -6   3  -9    7.49    1.46
   6  -3   9    5.91    1.51
  -6   3  -9    7.73    1.27
  -6   3  -9    6.67    1.30
   6  -3   9    6.61    2.07
  -6   3  -9    6.69    1.33
  -6   3 -10    0.48    0.42
   6  -3  10   -0.26    0.46
   6  -3  10    0.31    0.67
  -6   3 -10    0.28    0.49
  -6   3 -10    0.18    0.46
   6  -3  10   -0.84    0.97
   6  -3  10    0.44    0.94
  -6   3 -11    1.32    0.65
   6  -3  11    1.25    1.15
   6  -3  11    0.43    1.12
  -6   3 -12   17.65    2.57
   6  -3  12   10.02    2.56
   6  -3  12   17.53    2.93
  -6   3 -13   -0.30    0.64
   6  -3  13    1.13    0.87
   6  -3  13   -0.38    0.98
  -6   3 -14    1.41    0.70
   6  -3  14    0.34    0.84
   6  -3  14    0.67    0.97
  -6   3 -15    0.25    0.44
   6  -3  15    0.86    0.75
   6  -3  15   -0.28    0.81
   6  -3  16    1.16    0.64
  -6   3 -16    0.22    0.47
   6  -3  17    1.20    0.53
  -6   2  14   -0.22    0.47
  -6   2  13    0.82    0.51
  -6   2  13    0.57    0.61
  -6   2  12    4.41    1.13
  -6   2  12    3.43    1.14
  -6   2  11    2.32    1.01
  -6   2  11    4.91    1.27
  -6   2  10    1.66    0.82
  -6   2  10    0.68    0.60
  -6   2   9   -0.43    0.65
  -6   2   9   -0.36    0.63
  -6   2   8  109.01   11.50
  -6   2   8   99.09   11.61
  -6   2   7   90.83   10.89
  -6   2   7  106.50   10.72
  -6   2   7   93.46   10.68
  -6   2   6   24.21    3.51
  -6   2   6   20.66    3.56
  -6   2   6   28.03    3.54
  -6   2   5  231.58   21.89
  -6   2   5  180.03   21.98
  -6   2   5  221.34   21.88
  -6   2   5  223.64   22.01
  -6   2   4   22.48    3.20
  -6   2   4   18.55    3.23
  -6   2   4   18.76    3.02
  -6   2   3   10.66    1.89
  -6   2   3   10.24    1.82
  -6   2   2   22.94    3.47
  -6   2   2   35.17    3.75
  -6   2   1   18.90    2.61
  -6   2   1   18.32    2.38
  -6   2   0    8.88    1.47
  -6   2   0    6.96    1.24
  -6   2  -1  146.11   14.57
  -6   2  -1  134.26   14.71
  -6   2  -1  155.05   14.77
  -6   2  -2   17.64    2.39
  -6   2  -2   18.59    2.31
  -6   2  -3    1.82    0.52
  -6   2  -3    1.19    0.46
  -6   2  -3    2.49    0.68
  -6   2  -3    2.20    0.55
  -6   2  -4   28.62    3.11
  -6   2  -4   25.34    3.14
  -6   2  -4   26.50    3.14
  -6   2  -5   45.03    5.11
  -6   2  -5   49.09    5.24
  -6   2  -5   51.06    5.29
  -6   2  -6   41.95    4.62
  -6   2  -6   42.69    4.71
  -6   2  -6   42.96    4.76
  -6   2  -7   31.92    3.60
  -6   2  -7   34.68    3.74
   6  -2   7   25.41    4.24
  -6   2  -7   31.35    3.74
  -6   2  -8   12.86    1.74
  -6   2  -8   12.70    1.82
   6  -2   8    8.38    2.27
  -6   2  -8   13.87    1.95
  -6   2  -9   44.19    4.66
  -6   2  -9   41.82    4.42
  -6   2 -10    6.45    1.47
  -6   2 -10    8.45    1.41
   6  -2  10    6.43    1.88
  -6   2 -10    8.04    1.48
  -6   2 -11    4.90    1.22
   6  -2  11    3.79    1.29
  -6   2 -11    6.64    1.14
  -6   2 -11    4.99    1.24
   6  -2  11    3.09    1.47
   6  -2  11    5.07    1.59
  -6   2 -12    4.55    1.24
   6  -2  12    3.90    1.69
   6  -2  12    2.86    1.33
  -6   2 -13   39.14    4.78
   6  -2  13   35.67    5.10
   6  -2  13   37.69    5.05
   6  -2  14   18.79    3.00
  -6   2 -14   12.48    2.29
   6  -2  15    9.16    1.94
  -6   2 -15    7.50    1.60
   6  -2  16    0.85    0.61
  -6   2 -16   -0.25    0.43
   6  -2  17    0.22    0.44
  -6   1  14   -0.23    0.49
  -6   1  13    0.30    0.46
  -6   1  12    0.37    0.46
  -6   1  11   22.98    3.72
  -6   1  10    8.44    1.76
  -6   1  10    5.08    1.58
  -6   1   9   55.34    6.23
  -6   1   9   43.59    6.27
  -6   1   8  128.27   13.96
  -6   1   8  123.69   13.45
  -6   1   7    0.68    0.84
  -6   1   7   -0.47    0.71
  -6   1   7   -0.31    0.47
  -6   1   6  178.54   17.16
  -6   1   6  165.24   17.75
  -6   1   6  164.40   17.19
  -6   1   6  155.43   17.19
  -6   1   5    2.33    0.81
  -6   1   5    1.82    0.90
  -6   1   5    1.73    0.94
  -6   1   5    2.03    0.86
  -6   1   4   42.44    6.28
  -6   1   4   57.27    6.22
  -6   1   4   48.42    6.09
  -6   1   4   62.64    6.17
  -6   1   3   34.82    3.81
  -6   1   3   30.72    3.59
  -6   1   3   20.45    3.63
  -6   1   3   25.70    3.55
  -6   1   2   40.30    5.53
  -6   1   2   47.79    5.43
  -6   1   2   52.23    5.59
  -6   1   1   54.88    6.61
  -6   1   1   61.22    6.49
  -6   1   0   58.00    8.03
  -6   1   0   83.22    7.86
  -6   1   0   84.20    8.11
  -6   1   0   73.67    8.02
  -6   1  -1    2.89    0.98
  -6   1  -1    3.59    0.74
  -6   1  -1    4.73    0.96
  -6   1  -1    3.77    0.92
  -6   1  -2   75.72    8.28
  -6   1  -2   65.61    8.48
  -6   1  -2   91.20    8.23
  -6   1  -3    5.90    1.39
  -6   1  -3    5.79    1.16
  -6   1  -3    9.34    1.24
  -6   1  -4   93.92    9.02
  -6   1  -4   84.15    9.10
  -6   1  -4   89.25    9.00
  -6   1  -4   81.91    9.09
  -6   1  -5  117.95   11.47
  -6   1  -5  119.51   11.59
  -6   1  -5  100.22   11.62
  -6   1  -5  118.16   11.63
  -6   1  -6   18.13    2.22
  -6   1  -6   17.62    2.30
  -6   1  -6   20.03    2.40
  -6   1  -7   30.53    3.58
  -6   1  -7   34.51    3.74
  -6   1  -7   32.31    3.77
  -6   1  -8   11.56    1.53
  -6   1  -8    9.01    1.49
  -6   1  -8   12.46    1.69
   6  -1   9    0.81    0.95
  -6   1  -9    1.70    0.52
  -6   1  -9    1.10    1.07
   6  -1  10   12.43    2.75
  -6   1 -10   18.96    3.13
  -6   1 -10   18.94    2.30
  -6   1 -10   17.02    2.53
  -6   1 -11   27.90    3.95
   6  -1  11   16.81    3.42
  -6   1 -11   30.69    3.50
  -6   1 -11   23.48    3.30
  -6   1 -12    8.45    1.65
   6  -1  12    8.38    1.75
   6  -1  12    8.37    1.99
   6  -1  12    5.89    1.97
   6  -1  13   11.87    2.69
  -6   1 -13   17.80    2.58
   6  -1  14   12.01    2.64
  -6   1 -14   15.05    2.37
   6  -1  15    3.38    1.41
  -6   1 -15    4.65    1.20
   6  -1  16    2.29    0.97
   6  -1  17   -0.27    0.52
   6  -1  18    0.20    0.35
  -6   0  14    0.46    0.41
  -6   0  13    0.31    0.38
  -6   0  12   -0.38    0.58
  -6   0  11   15.77    2.94
  -6   0  10    4.45    1.56
  -6   0   9   -0.51    0.90
  -6   0   8   31.58    4.87
  -6   0   8   35.05    4.51
  -6   0   7    6.88    1.99
  -6   0   7    9.35    1.80
  -6   0   6    7.64    2.00
  -6   0   6    7.00    1.89
  -6   0   6    6.80    1.57
  -6   0   6   10.66    1.82
  -6   0   5    0.88    0.52
  -6   0   5    1.35    0.63
  -6   0   5    0.41    0.63
  -6   0   5    0.44    0.66
  -6   0   4   40.96    4.94
  -6   0   4   39.59    4.84
  -6   0   4   40.38    5.34
  -6   0   3    4.32    1.14
  -6   0   3    3.22    1.25
  -6   0   3    5.96    1.25
  -6   0   2   78.11   10.16
  -6   0   2  112.68   10.32
  -6   0   2   96.26   10.03
  -6   0   1    2.27    0.81
  -6   0   1    1.19    0.54
  -6   0   1    1.43    0.80
  -6   0   1    1.47    0.68
  -6   0   0  123.89   11.48
  -6   0   0   85.44   11.45
  -6   0   0  119.03   11.49
  -6   0   0  115.80   11.67
  -6   0  -1   82.10    9.69
  -6   0  -1   93.32    9.54
  -6   0  -1   95.98    9.54
  -6   0  -2  192.31   17.38
  -6   0  -2  149.49   17.53
  -6   0  -3    8.81    1.90
  -6   0  -3   13.60    1.63
  -6   0  -3   12.02    1.73
  -6   0  -4  141.21   13.78
  -6   0  -4  120.20   13.44
  -6   0  -4  137.29   12.95
  -6   0  -4  129.17   13.12
  -6   0  -4  118.69   13.07
  -6   0  -5  194.29   22.85
  -6   0  -5  230.26   22.30
  -6   0  -5  226.27   22.48
  -6   0  -5  244.18   22.40
  -6   0  -5  221.52   22.47
  -6   0  -6    2.51    0.72
  -6   0  -6    1.61    0.91
  -6   0  -6    2.29    0.63
  -6   0  -6    3.55    0.74
  -6   0  -6    1.82    0.64
  -6   0  -7  117.00   13.79
  -6   0  -7  131.77   13.09
  -6   0  -7  141.01   13.23
  -6   0  -7  126.51   13.31
  -6   0  -8   60.88    6.05
  -6   0  -8   59.48    6.89
  -6   0  -8   52.08    6.08
   6   0   9  141.43   17.58
  -6   0  -9  165.18   17.75
  -6   0  -9  185.02   16.94
   6   0  10   14.66    2.97
  -6   0 -10   16.25    2.99
  -6   0 -10   20.96    2.42
  -6   0 -11    7.47    2.03
  -6   0 -11    3.83    1.11
   6   0  12   67.01    6.80
  -6   0 -12   49.82    6.80
  -6   0 -12   51.07    6.31
   6   0  13   35.89    5.09
  -6   0 -13   35.19    4.47
   6   0  14   34.59    4.68
  -6   0 -14   28.75    4.00
   6   0  15   -0.79    1.04
  -6   0 -15   -0.29    0.52
   6   0  16    1.75    1.10
   6   0  16    0.63    0.68
   6   0  17    1.46    0.78
   6   0  18   -0.22    0.39
  -6  -1  14   -0.22    0.38
  -6  -1  13    0.30    0.52
  -6  -1  12   -0.38    0.47
  -6  -1  11    4.53    1.48
  -6  -1  11    5.81    1.64
  -6  -1  10    0.91    1.06
  -6  -1  10    0.49    0.86
  -6  -1   9   19.29    3.47
  -6  -1   9   21.97    3.69
  -6  -1   8   21.14    3.63
  -6  -1   8   21.16    3.64
  -6  -1   7    3.04    1.01
  -6  -1   7    1.97    1.08
  -6  -1   7    2.41    1.21
  -6  -1   6   12.94    2.40
  -6  -1   6   14.57    2.92
  -6  -1   6   19.89    3.14
  -6  -1   5    9.33    1.71
  -6  -1   5    4.75    1.63
  -6  -1   5    6.31    1.73
  -6  -1   4    5.11    1.26
  -6  -1   4    5.94    1.73
  -6  -1   4    6.22    1.64
  -6  -1   3    4.32    0.99
  -6  -1   3    3.90    1.27
  -6  -1   3    4.90    1.23
  -6  -1   2  227.50   20.13
  -6  -1   2  207.61   20.37
  -6  -1   2  189.52   20.01
  -6  -1   2  185.42   20.50
  -6  -1   2  184.12   20.40
  -6  -1   1   55.11    5.61
  -6  -1   1   60.20    5.96
  -6  -1   1   51.15    5.60
  -6  -1   1   51.77    5.61
  -6  -1   1   36.80    5.65
  -6  -1   1   45.66    5.89
  -6  -1   0    0.18    0.51
  -6  -1   0   -0.25    0.43
  -6  -1   0    0.20    0.46
  -6  -1   0    0.19    0.38
  -6  -1   0    0.28    0.54
  -6  -1   0    0.30    0.59
  -6  -1  -1  948.08   80.12
  -6  -1  -1  891.73   79.76
  -6  -1  -1  785.39   79.78
  -6  -1  -1  761.04   80.16
  -6  -1  -1  718.71   79.98
  -6  -1  -2   27.02    3.09
  -6  -1  -2   25.91    3.59
  -6  -1  -2   22.24    3.33
  -6  -1  -3    0.51    0.33
  -6  -1  -3    0.51    0.39
  -6  -1  -3    0.68    0.78
  -6  -1  -3    0.28    0.49
  -6  -1  -4    1.03    0.55
  -6  -1  -4    1.04    0.49
  -6  -1  -4    0.84    0.74
  -6  -1  -4    1.05    0.69
  -6  -1  -5  120.59   13.05
  -6  -1  -5  122.82   12.41
  -6  -1  -5  120.49   12.40
  -6  -1  -6    9.44    1.99
  -6  -1  -6   12.74    1.56
  -6  -1  -6   12.33    1.74
  -6  -1  -6    8.04    1.56
  -6  -1  -7    0.71    0.83
  -6  -1  -7    0.98    0.44
  -6  -1  -7    1.13    0.48
  -6  -1  -7    1.93    0.64
  -6  -1  -8  155.50   16.10
  -6  -1  -8  163.65   16.21
  -6  -1  -8  160.72   16.84
  -6  -1  -9  122.39   12.58
  -6  -1  -9  129.01   12.67
  -6  -1  -9  112.32   13.22
  -6  -1 -10  127.01   12.09
  -6  -1 -10   99.64   12.66
  -6  -1 -11   69.23    8.72
  -6  -1 -11   89.52    9.31
  -6  -1 -12    4.86    1.66
   6   1  13   31.97    4.51
  -6  -1 -13   25.13    3.59
   6   1  14    6.96    1.85
  -6  -1 -14    4.69    1.23
   6   1  15    1.20    1.22
   6   1  16    1.78    0.82
   6   1  16   -0.36    1.04
   6   1  17   -0.29    0.51
   6   1  17    0.30    0.45
   6   1  18   -0.45    0.52
   6   1  18   -0.23    0.46
  -6  -2  13    0.25    0.38
  -6  -2  12    0.34    0.59
  -6  -2  11    2.15    1.06
  -6  -2  11    0.40    0.62
  -6  -2  10    0.49    0.96
  -6  -2  10   -0.45    0.78
  -6  -2   9   30.30    4.63
  -6  -2   9   29.09    4.48
  -6  -2   8    2.20    1.21
  -6  -2   8    4.19    1.38
  -6  -2   7    2.16    1.00
  -6  -2   7    0.45    0.69
  -6  -2   6    8.02    1.85
  -6  -2   6   11.33    2.57
  -6  -2   6   10.18    2.19
  -6  -2   5    0.67    0.60
  -6  -2   5    1.05    0.92
  -6  -2   5    1.20    0.78
  -6  -2   4    1.63    0.76
  -6  -2   4    2.50    1.38
  -6  -2   4    0.37    0.57
  -6  -2   3    0.63    0.63
  -6  -2   3    0.47    0.82
  -6  -2   3    1.41    0.82
  -6  -2   3    1.05    0.69
  -6  -2   3    1.57    0.69
  -6  -2   2   46.01    4.92
  -6  -2   2   37.01    4.90
  -6  -2   2   36.52    4.82
  -6  -2   2   28.06    4.50
  -6  -2   2   39.06    4.42
  -6  -2   1    2.79    0.93
  -6  -2   1    3.78    1.20
  -6  -2   1    2.95    0.77
  -6  -2   1    3.36    1.04
  -6  -2   1    4.75    1.26
  -6  -2   1    2.77    0.85
  -6  -2   0   -0.32    0.56
  -6  -2   0    0.29    0.51
  -6  -2   0    0.17    0.29
  -6  -2   0    0.51    0.54
  -6  -2   0    0.42    0.45
  -6  -2  -1    0.28    0.50
  -6  -2  -1    0.32    0.68
  -6  -2  -1    0.33    0.29
  -6  -2  -1    1.16    0.48
  -6  -2  -1    0.82    0.59
  -6  -2  -1    0.24    0.41
  -6  -2  -2   40.12    5.50
  -6  -2  -2   37.57    5.26
  -6  -2  -2   55.23    5.14
  -6  -2  -2   46.48    5.04
  -6  -2  -2   44.64    5.16
  -6  -2  -3    1.77    0.94
  -6  -2  -3    1.41    0.76
  -6  -2  -3    2.03    0.61
  -6  -2  -3    1.88    0.64
  -6  -2  -3    1.21    0.63
  -6  -2  -4   64.56    6.67
  -6  -2  -4   63.22    6.66
  -6  -2  -4   57.35    7.27
  -6  -2  -4   58.78    6.96
  -6  -2  -5   90.71    9.74
  -6  -2  -5   94.38    9.75
  -6  -2  -5   97.75   10.55
  -6  -2  -6   54.74    6.00
  -6  -2  -6   63.46    6.13
  -6  -2  -6   42.26    6.39
  -6  -2  -7  187.21   18.33
  -6  -2  -7  189.08   18.39
  -6  -2  -7  162.23   18.86
  -6  -2  -8  145.65   14.01
  -6  -2  -8  134.57   14.07
  -6  -2  -8  132.35   14.12
  -6  -2  -8  138.79   14.84
  -6  -2  -9   74.94    7.55
  -6  -2  -9   67.37    7.55
  -6  -2  -9   69.57    7.63
  -6  -2  -9   68.23    8.29
  -6  -2 -10  101.04    9.84
  -6  -2 -10   95.67    9.82
  -6  -2 -10   87.72    9.88
  -6  -2 -10   84.47   10.48
  -6  -2 -11  201.19   18.84
  -6  -2 -11  195.08   18.84
  -6  -2 -11  168.10   18.83
  -6  -2 -11  174.13   19.54
  -6  -2 -12    2.42    1.54
  -6  -2 -12    1.95    0.70
  -6  -2 -12    2.72    1.64
  -6  -2 -13   11.02    2.48
   6   2  13   12.87    2.59
  -6  -2 -13    8.49    2.18
   6   2  14   86.10   10.38
  -6  -2 -14   96.74   10.43
   6   2  15    7.73    2.03
  -6  -2 -15    8.16    1.90
   6   2  16    1.50    0.99
   6   2  17    1.26    0.83
   6   2  18   -0.25    0.48
   6   2  18   -0.18    0.31
   6   2  19    0.18    0.35
  -6  -3  13    1.94    0.84
  -6  -3  11   -0.43    0.75
  -6  -3  10    2.53    1.34
  -6  -3   9   -0.56    0.69
  -6  -3   8   -0.58    1.02
  -6  -3   7    4.08    1.92
  -6  -3   7    2.45    1.10
  -6  -3   6    8.35    1.83
  -6  -3   6    7.88    1.88
  -6  -3   6    3.98    1.68
  -6  -3   6    5.94    1.59
  -6  -3   5    2.95    1.07
  -6  -3   5    0.83    0.73
  -6  -3   5    0.55    0.96
  -6  -3   5    0.38    0.58
  -6  -3   4   12.15    2.04
  -6  -3   4    6.14    1.36
  -6  -3   4    6.54    1.67
  -6  -3   4    9.57    2.04
  -6  -3   4    4.14    1.77
  -6  -3   3   19.05    2.96
  -6  -3   3   14.04    3.04
  -6  -3   3   18.28    3.13
  -6  -3   3   16.64    2.77
  -6  -3   3   18.82    2.62
  -6  -3   2    3.61    1.08
  -6  -3   2    3.29    1.23
  -6  -3   2    4.62    1.29
  -6  -3   2    2.17    0.82
  -6  -3   2    4.41    1.35
  -6  -3   1    0.30    0.52
  -6  -3   1   -0.40    0.70
  -6  -3   1    0.47    0.55
  -6  -3   1   -0.31    0.55
  -6  -3   1    0.48    0.42
  -6  -3   1   -0.37    0.56
  -6  -3   0   12.56    2.34
  -6  -3   0   12.39    1.95
  -6  -3   0    8.77    1.88
  -6  -3   0   11.91    1.64
  -6  -3   0   11.22    2.18
  -6  -3  -1  142.18   14.43
  -6  -3  -1  131.36   15.10
  -6  -3  -1  133.88   14.95
  -6  -3  -1  144.13   14.77
  -6  -3  -1  159.29   14.56
  -6  -3  -2   81.31    9.22
  -6  -3  -2   76.03    8.89
  -6  -3  -2   79.90    8.52
  -6  -3  -2   75.43    8.69
  -6  -3  -2   93.25    8.62
  -6  -3  -3   43.99    5.52
  -6  -3  -3   34.12    4.98
  -6  -3  -3   48.43    4.86
  -6  -3  -3   39.61    4.88
  -6  -3  -3   45.50    4.82
  -6  -3  -4   21.66    3.16
  -6  -3  -4   22.08    3.53
  -6  -3  -4   27.09    3.03
  -6  -3  -4   18.37    2.90
  -6  -3  -4   27.37    3.01
  -6  -3  -5   21.89    3.49
  -6  -3  -5   23.52    2.70
  -6  -3  -5   20.53    2.82
  -6  -3  -5   23.20    2.91
  -6  -3  -6    0.41    0.71
  -6  -3  -6   -0.20    0.25
  -6  -3  -6   -0.21    0.48
  -6  -3  -6    0.15    0.32
  -6  -3  -7   53.49    6.76
  -6  -3  -7   54.15    5.89
  -6  -3  -7   56.70    5.97
  -6  -3  -7   48.85    6.03
  -6  -3  -7   60.64    6.22
  -6  -3  -8    8.15    1.98
  -6  -3  -8    9.57    1.61
  -6  -3  -8   10.22    1.71
  -6  -3  -8   10.89    1.58
  -6  -3  -8    7.42    1.41
  -6  -3  -9    1.26    0.99
  -6  -3  -9    3.45    1.00
  -6  -3  -9    2.17    0.75
  -6  -3  -9    1.64    0.62
  -6  -3 -10  107.54   12.45
  -6  -3 -10  115.77   11.88
  -6  -3 -10  117.58   11.72
  -6  -3 -10  107.08   11.65
  -6  -3 -11   85.74    8.79
  -6  -3 -11   82.68    8.77
  -6  -3 -11   71.08    9.32
   6   3  12    1.64    0.83
  -6  -3 -12    0.46    1.06
  -6  -3 -12    0.84    1.16
  -6  -3 -12    0.51    0.59
  -6  -3 -12   -0.26    0.39
  -6  -3 -13    0.85    1.28
  -6  -3 -13    1.38    1.27
  -6  -3 -13    0.41    1.18
  -6  -3 -14   15.31    2.90
  -6  -3 -15   16.02    2.98
   6   3  16   26.24    3.86
   6   3  17    0.31    0.72
   6   3  18    2.73    0.88
   6   3  18    1.28    0.62
   6   3  19   -0.73    0.45
   6   3  19    0.27    0.37
  -6  -4  12   -0.29    0.63
  -6  -4  11   10.45    2.10
  -6  -4  10    0.96    1.03
  -6  -4   9    0.54    1.15
  -6  -4   8    0.43    0.53
  -6  -4   8    2.27    1.40
  -6  -4   7   19.77    3.41
  -6  -4   7   20.63    3.74
  -6  -4   6    6.64    1.81
  -6  -4   6    5.60    1.86
  -6  -4   5   -0.40    0.70
  -6  -4   5    0.96    0.93
  -6  -4   5    1.08    1.05
  -6  -4   5    0.29    0.44
  -6  -4   4    8.89    1.93
  -6  -4   4    7.18    1.95
  -6  -4   4   10.81    2.47
  -6  -4   4    6.84    1.55
  -6  -4   4    9.90    1.58
  -6  -4   3    5.37    1.67
  -6  -4   3    3.33    1.52
  -6  -4   3    1.39    0.73
  -6  -4   3    3.16    0.83
  -6  -4   2   39.81    5.83
  -6  -4   2   46.52    5.31
  -6  -4   2   47.73    5.87
  -6  -4   2   42.38    4.92
  -6  -4   1   -0.45    0.68
  -6  -4   1   -0.27    0.58
  -6  -4   1    0.53    0.46
  -6  -4   1   -0.40    0.61
  -6  -4   0   38.97    5.60
  -6  -4   0   45.38    5.22
  -6  -4   0   47.55    4.83
  -6  -4   0   34.72    5.32
  -6  -4  -1   48.08    6.19
  -6  -4  -1   46.53    5.72
  -6  -4  -1   42.51    5.95
  -6  -4  -1   53.68    5.37
  -6  -4  -2    2.91    0.98
  -6  -4  -2    1.15    0.85
  -6  -4  -2    3.22    0.78
  -6  -4  -3   27.90    3.04
  -6  -4  -3   20.04    3.12
  -6  -4  -3   21.53    3.54
  -6  -4  -4   44.05    4.71
  -6  -4  -4   37.45    4.62
  -6  -4  -4   40.97    5.41
  -6  -4  -5    5.19    1.13
  -6  -4  -5    6.11    1.06
  -6  -4  -5    4.99    1.17
  -6  -4  -6    0.21    0.37
  -6  -4  -6    1.26    0.50
  -6  -4  -6    0.45    0.48
  -6  -4  -6   -0.42    0.73
  -6  -4  -7    1.33    0.68
  -6  -4  -7    1.39    0.60
  -6  -4  -7    1.22    0.58
  -6  -4  -7    1.19    0.67
  -6  -4  -7    3.32    1.21
  -6  -4  -8   24.91    3.07
  -6  -4  -8   24.74    3.13
  -6  -4  -8   28.59    3.40
  -6  -4  -8   17.46    3.48
  -6  -4  -9   19.20    2.53
  -6  -4  -9   16.44    2.48
  -6  -4  -9   18.63    2.75
  -6  -4  -9   16.58    3.02
  -6  -4 -10  119.49   11.54
  -6  -4 -10  106.03   11.46
  -6  -4 -10  101.64   11.61
  -6  -4 -10  109.56   12.22
  -6  -4 -11    0.89    0.99
   6   4  11    2.48    0.96
  -6  -4 -11    4.72    1.17
  -6  -4 -11    3.00    0.99
   6   4  12   11.04    1.90
  -6  -4 -12    7.20    2.08
  -6  -4 -12   13.88    2.61
  -6  -4 -12    7.82    2.09
  -6  -4 -12    7.99    1.68
  -6  -4 -12    6.36    1.49
  -6  -4 -13   45.92    6.92
  -6  -4 -13   60.04    7.21
  -6  -4 -13   67.84    7.43
  -6  -4 -14    0.42    1.10
  -6  -4 -14    0.42    0.98
  -6  -4 -15   21.29    3.88
  -6  -4 -15   34.42    4.27
   6   4  16   20.74    3.23
   6   4  17    5.22    1.43
   6   4  18    1.37    0.63
   6   4  18    0.17    0.38
   6   4  19    0.52    0.38
  -6  -5  11    1.22    0.76
  -6  -5  10    1.48    0.80
  -6  -5   9    1.53    0.89
  -6  -5   9    1.68    0.91
  -6  -5   8    3.53    1.43
  -6  -5   8    3.57    1.33
  -6  -5   7    2.08    1.20
  -6  -5   7    0.49    0.61
  -6  -5   6   -0.52    0.64
  -6  -5   6    1.55    1.11
  -6  -5   6    1.80    0.91
  -6  -5   5    2.04    1.11
  -6  -5   5    2.63    1.31
  -6  -5   5    1.88    0.89
  -6  -5   5    1.75    0.74
  -6  -5   4   15.71    2.94
  -6  -5   4   10.81    2.09
  -6  -5   4   11.35    1.88
  -6  -5   4   13.83    2.68
  -6  -5   3   84.67    9.31
  -6  -5   3   82.78    8.46
  -6  -5   3   75.03    8.87
  -6  -5   3   65.25    7.87
  -6  -5   2    0.51    0.88
  -6  -5   2    0.95    0.67
  -6  -5   2   -0.21    0.48
  -6  -5   2    0.88    0.86
  -6  -5   1    2.93    1.24
  -6  -5   1    3.15    1.03
  -6  -5   1    2.59    1.10
  -6  -5   1    3.35    0.88
  -6  -5   0    2.78    1.25
  -6  -5   0    3.77    0.78
  -6  -5   0    3.80    1.21
  -6  -5   0    2.53    1.21
  -6  -5   0    2.83    0.88
  -6  -5  -1    0.43    0.76
  -6  -5  -1   -0.32    0.55
  -6  -5  -1   -0.42    0.63
  -6  -5  -1   -0.18    0.35
  -6  -5  -2    0.93    0.72
  -6  -5  -2    2.52    1.16
  -6  -5  -2    1.06    0.55
  -6  -5  -3   71.17    8.09
  -6  -5  -3   73.22    8.57
  -6  -5  -4   49.18    6.32
  -6  -5  -5   47.34    6.21
  -6  -5  -5   48.81    5.44
  -6  -5  -6    0.93    0.69
  -6  -5  -6    2.11    1.17
  -6  -5  -7    0.42    0.73
  -6  -5  -7    1.16    0.54
  -6  -5  -7    0.25    0.50
  -6  -5  -8    4.69    1.09
  -6  -5  -8    4.48    1.18
  -6  -5  -8    8.05    1.57
  -6  -5  -9   29.28    3.49
  -6  -5  -9   27.16    3.64
  -6  -5  -9   22.04    3.52
  -6  -5 -10   63.39    6.99
  -6  -5 -10   53.58    6.96
   6   5  10   68.36    7.08
   6   5  11   67.70    7.11
  -6  -5 -11   66.83    7.08
  -6  -5 -11   66.07    7.27
  -6  -5 -11   42.21    7.17
  -6  -5 -12    2.22    1.53
  -6  -5 -12    4.71    1.77
  -6  -5 -13   12.61    2.96
  -6  -5 -13   29.37    3.90
  -6  -5 -14   17.84    3.55
  -6  -5 -14   37.03    4.48
  -6  -5 -15   -0.77    1.21
  -6  -5 -15    0.79    1.09
   6   5  16    2.44    0.97
  -6  -5 -16    0.34    0.84
   6   5  17    0.50    0.54
   6   5  18    1.53    0.63
   6   5  18    2.64    0.70
  -6  -6  10    0.28    0.49
  -6  -6  10    1.70    0.78
  -6  -6   9    1.06    0.76
  -6  -6   9    0.34    0.66
  -6  -6   8    3.41    1.48
  -6  -6   8    3.43    1.20
  -6  -6   7   -0.48    0.94
  -6  -6   7    0.83    0.72
  -6  -6   6   11.35    2.60
  -6  -6   6    8.78    1.86
  -6  -6   6   16.09    2.73
  -6  -6   5    0.53    0.80
  -6  -6   5   -0.33    0.58
  -6  -6   5   -0.21    0.53
  -6  -6   5    0.89    0.78
  -6  -6   4   30.19    4.07
  -6  -6   4   28.23    3.35
  -6  -6   4   19.92    3.30
  -6  -6   3   39.23    4.80
  -6  -6   3   31.40    3.89
  -6  -6   3   18.72    3.04
  -6  -6   3   24.54    3.91
  -6  -6   2    6.16    1.83
  -6  -6   2    3.59    1.19
  -6  -6   2    3.17    1.24
  -6  -6   2    3.60    1.05
  -6  -6   1   41.02    5.14
  -6  -6   1   34.12    4.45
  -6  -6   1   31.02    4.64
  -6  -6   1   28.99    3.89
  -6  -6   0    9.65    2.32
  -6  -6   0    6.95    1.29
  -6  -6   0    7.88    1.82
  -6  -6   0    8.85    1.53
  -6  -6  -1   78.80    9.31
  -6  -6  -1   76.31    8.12
  -6  -6  -1   78.58    8.90
  -6  -6  -1   79.59    8.36
  -6  -6  -2    1.73    0.87
  -6  -6  -2    1.64    0.67
  -6  -6  -7    8.00    1.64
  -6  -6  -8    8.00    1.54
   6   6   9    5.82    1.35
  -6  -6  -9    4.97    1.47
  -6  -6 -10  137.06   13.91
   6   6  10  124.76   13.09
  -6  -6 -10  114.09   13.43
  -6  -6 -11   16.85    3.10
  -6  -6 -11    7.65    2.46
  -6  -6 -12   11.74    2.52
  -6  -6 -12    4.88    1.95
  -6  -6 -13    2.86    1.63
  -6  -6 -13    2.98    1.42
  -6  -6 -14    9.27    2.25
  -6  -6 -14    5.57    1.90
  -6  -6 -15    8.58    1.98
  -6  -6 -15    4.34    1.55
  -6  -6 -16   -0.33    0.70
   6   6  17    2.90    0.76
  -6  -6 -17    2.37    0.98
   6   6  18   -0.12    0.24
  -6  -7   9    0.29    0.63
  -6  -7   8    0.36    0.71
  -6  -7   7    4.15    1.09
  -6  -7   7    3.37    1.37
  -6  -7   6    4.36    1.19
  -6  -7   6    2.76    1.25
  -6  -7   5    6.13    1.19
  -6  -7   5    4.64    1.38
  -6  -7   5    7.23    2.01
  -6  -7   4    0.22    0.43
  -6  -7   4    1.81    0.89
  -6  -7   4    1.47    1.14
  -6  -7   3   -0.23    0.40
  -6  -7   3   -0.38    0.66
  -6  -7   3    0.49    0.86
  -6  -7   2    2.63    0.89
  -6  -7   2    3.08    1.14
  -6  -7   2    1.48    0.99
  -6  -7   1    2.92    0.96
  -6  -7   1    2.68    0.76
  -6  -7   1    1.47    1.08
  -6  -7   0    6.07    1.26
  -6  -7   0    3.88    0.93
  -6  -7   0    4.94    1.43
  -6  -7   0    3.39    1.40
  -6  -7  -1   44.06    5.88
  -6  -7  -1   57.78    5.83
  -6  -7  -1   55.46    6.54
  -6  -7  -1   56.32    6.94
  -6  -7  -2    3.05    0.98
  -6  -7  -2    5.39    1.48
  -6  -7  -9    4.64    1.78
  -6  -7 -10    1.79    1.52
  -6  -7 -11   -0.47    1.00
  -6  -7 -12    1.86    1.16
  -6  -7 -13    8.95    2.18
  -6  -7 -13    2.35    1.43
  -6  -7 -14    1.23    1.19
  -6  -7 -14   -0.36    0.99
  -6  -7 -15    0.36    0.70
  -6  -7 -16    4.20    1.48
  -6  -7 -16    4.77    1.40
  -6  -7 -17    1.23    0.76
  -6  -7 -17    0.23    0.62
  -6  -8   7   -0.21    0.48
  -6  -8   7   -0.32    0.63
  -6  -8   6    0.26    0.59
  -6  -8   6   -0.37    0.55
  -6  -8   5    1.81    0.85
  -6  -8   5    1.99    1.00
  -6  -8   4    2.90    0.88
  -6  -8   4    3.03    1.10
  -6  -8   4    4.63    1.54
  -6  -8   3    1.81    0.71
  -6  -8   3    2.88    1.19
  -6  -8   3    2.18    1.03
  -6  -8   2    0.48    0.60
  -6  -8   2   -0.37    0.64
  -6  -8   2    1.34    0.78
  -6  -8   1   10.60    1.84
  -6  -8   1   10.34    2.15
  -6  -8   1    9.55    2.25
  -6  -8   0    3.08    1.01
  -6  -8   0    3.90    0.89
  -6  -8   0    2.91    1.15
  -6  -8  -1   14.80    2.47
  -6  -8  -1   17.60    2.29
  -6  -8  -1   15.99    2.73
  -6  -8  -2   45.75    5.36
  -6  -8  -2   44.46    5.09
  -6  -8 -10    4.66    1.86
  -6  -8 -11    1.20    1.06
  -6  -8 -11    3.05    1.34
  -6  -8 -12    5.13    1.72
  -6  -8 -12    7.80    2.12
  -6  -8 -13   -0.38    0.98
  -6  -8 -13   -0.46    0.69
  -6  -8 -14    0.34    0.67
  -6  -8 -14    0.42    0.73
  -6  -8 -15    0.59    0.64
  -6  -8 -15    0.37    1.02
  -6  -8 -16   -0.24    0.56
  -6  -8 -16    0.31    0.60
  -6  -9   6   -0.19    0.47
  -6  -9   5    0.23    0.50
  -6  -9   4    1.44    0.68
  -6  -9   4    0.81    0.71
  -6  -9   3    2.42    0.82
  -6  -9   3    2.65    1.02
  -6  -9   2    0.22    0.51
  -6  -9   2   -0.31    0.54
  -6  -9   1    0.23    0.50
  -6  -9   1    0.62    0.61
  -6  -9   0    0.24    0.51
  -6  -9   0    0.36    0.42
  -6  -9   0   -0.31    0.54
  -6  -9  -1    0.24    0.47
  -6  -9  -1    0.37    0.46
  -6  -9  -1   -0.61    0.71
  -6  -9  -2    0.70    0.61
  -6  -9  -2   -0.19    0.36
  -6  -9 -10    2.78    1.30
  -6  -9 -11   -0.45    0.68
  -6  -9 -12    2.93    1.24
  -6  -9 -13    0.38    1.06
  -6  -9 -14    0.99    0.66
  -6  -9 -14    1.35    0.94
  -6  -9 -15    0.57    0.62
  -6 -10   4    0.18    0.35
  -6 -10   3    0.61    0.51
  -6 -10   2   -0.17    0.44
  -6 -10   2    0.22    0.47
  -6 -10   1    1.28    0.59
  -6 -10   1    1.39    0.65
  -6 -10   0    1.14    0.63
  -6 -10   0    0.71    0.51
  -6 -10  -1    0.38    0.47
  -6 -10  -2    1.12    0.52
  -6 -10 -12    0.33    0.58
  -6 -10 -13    0.29    0.67
  -6 -11   0   -0.13    0.31
  -6 -11  -1    0.39    0.39
  -7  10   2   -0.15    0.16
  -7  10   1    0.15    0.15
  -7  10   0   -0.07    0.14
  -7   9   6    0.46    0.27
  -7   9   5    0.52    0.28
  -7   9   4   -0.11    0.22
  -7   9   3   -0.12    0.23
  -7   9   2    0.36    0.28
  -7   9   1   -0.24    0.24
  -7   9   0   -0.12    0.25
  -7   9  -1   -0.11    0.20
  -7   9  -2    0.33    0.26
  -7   9  -2   -0.51    0.30
  -7   9  -3   -0.10    0.18
  -7   9  -3   -0.13    0.27
  -7   9  -4    0.10    0.22
  -7   9  -4    0.25    0.36
  -7   9  -5    0.35    0.29
  -7   9  -6    0.43    0.27
   7  -9   6    0.29    0.32
  -7   8   8    0.10    0.19
  -7   8   8    0.10    0.20
  -7   8   7    0.12    0.25
  -7   8   7    0.35    0.31
  -7   8   6    0.13    0.20
  -7   8   6   -0.13    0.23
  -7   8   5    0.14    0.25
  -7   8   5    0.14    0.27
  -7   8   4   -0.16    0.27
  -7   8   4   -0.14    0.22
  -7   8   3    0.32    0.35
  -7   8   3    0.44    0.38
  -7   8   2    0.50    0.41
  -7   8   1   -0.17    0.38
  -7   8   0    0.16    0.32
  -7   8  -1   -0.16    0.34
  -7   8  -2    0.46    0.35
  -7   8  -2    0.51    0.47
  -7   8  -3    0.29    0.25
  -7   8  -3   -0.17    0.29
  -7   8  -4   -0.14    0.27
  -7   8  -4   -0.16    0.29
  -7   8  -5   -0.13    0.25
  -7   8  -5   -0.16    0.34
  -7   8  -6    0.12    0.28
  -7   8  -6    0.15    0.27
  -7   8  -7    0.11    0.24
  -7   8  -7    0.14    0.28
   7  -8   9   -0.15    0.32
  -7   7  10    0.31    0.24
  -7   7   9    0.12    0.19
  -7   7   8    0.98    0.45
  -7   7   7   -0.43    0.34
  -7   7   7   -0.15    0.36
  -7   7   6    0.16    0.28
  -7   7   6   -0.17    0.36
  -7   7   5   -0.18    0.31
  -7   7   5    0.53    0.38
  -7   7   4    2.32    0.76
  -7   7   4    1.67    0.63
  -7   7   3   -0.20    0.31
  -7   7   3    0.38    0.37
  -7   7   2    0.21    0.41
  -7   7   2    0.19    0.28
  -7   7   1    0.41    0.40
  -7   7   1   -0.18    0.36
  -7   7   0    0.20    0.30
  -7   7   0    0.18    0.31
  -7   7  -1    0.58    0.51
  -7   7  -1    1.05    0.51
  -7   7  -2    0.55    0.40
  -7   7  -3   -0.18    0.31
  -7   7  -4    0.17    0.29
  -7   7  -4    0.19    0.33
  -7   7  -5    0.16    0.28
  -7   7  -5    0.56    0.43
  -7   7  -6   -0.15    0.30
  -7   7  -6   -0.36    0.35
  -7   7  -7    0.29    0.34
  -7   7  -7    0.17    0.34
  -7   7  -8   -0.27    0.27
  -7   7  -8   -0.17    0.29
  -7   7  -9    0.37    0.31
   7  -7  10   -0.23    0.53
  -7   7 -11   -0.16    0.32
   7  -7  11   -0.14    0.30
   7  -7  11   -0.19    0.50
  -7   6  11   -0.11    0.23
  -7   6  11    0.14    0.24
  -7   6  10   -0.13    0.28
  -7   6  10    0.33    0.39
  -7   6   9   -0.15    0.32
  -7   6   9   -0.19    0.33
  -7   6   8    0.17    0.26
  -7   6   8   -0.21    0.37
  -7   6   7    0.74    0.43
  -7   6   7    0.45    0.40
  -7   6   6    0.20    0.49
  -7   6   5    0.41    0.40
  -7   6   5    1.70    0.64
  -7   6   4    1.32    0.58
  -7   6   4    0.44    0.51
  -7   6   3    0.23    0.40
  -7   6   3    0.22    0.34
  -7   6   2    0.23    0.29
  -7   6   2    0.66    0.47
  -7   6   1    1.38    0.58
  -7   6   1    0.86    0.54
  -7   6   0    1.33    0.64
  -7   6   0    2.89    0.88
  -7   6  -1    0.63    0.49
  -7   6  -1    0.20    0.35
  -7   6  -2   -0.20    0.35
  -7   6  -2   -0.19    0.41
  -7   6  -3    0.19    0.40
  -7   6  -3    0.38    0.40
  -7   6  -4    0.18    0.35
  -7   6  -4   -0.18    0.36
  -7   6  -5   -0.18    0.34
  -7   6  -5    0.97    0.53
  -7   6  -6   -0.17    0.26
  -7   6  -6    0.19    0.34
  -7   6  -7    0.34    0.36
  -7   6  -7    0.38    0.47
   7  -6   8    0.72    0.89
  -7   6  -8   -0.16    0.35
  -7   6  -8    0.38    0.37
   7  -6   9   -0.69    0.79
  -7   6  -9    0.16    0.27
   7  -6  10    0.32    0.83
  -7   6 -10    0.29    0.26
  -7   6 -11    0.21    0.32
   7  -6  11   -0.28    0.69
  -7   6 -12   -0.19    0.43
   7  -6  12   -0.47    0.58
  -7   6 -13   -0.15    0.23
   7  -6  13    0.18    0.48
  -7   5  12    0.14    0.31
  -7   5  11   -0.12    0.31
  -7   5  11    0.18    0.31
  -7   5  10    0.15    0.26
  -7   5  10   -0.42    0.32
  -7   5   9    0.17    0.30
  -7   5   9    0.23    0.50
  -7   5   8    0.19    0.37
  -7   5   8    0.26    0.59
  -7   5   7    0.21    0.41
  -7   5   7    0.27    0.48
  -7   5   6   -0.22    0.48
  -7   5   6    0.57    0.66
  -7   5   5   -0.24    0.41
  -7   5   5    0.30    0.52
  -7   5   4    0.49    0.43
  -7   5   4   -0.30    0.45
  -7   5   3    0.24    0.29
  -7   5   3   -0.25    0.48
  -7   5   2   -0.24    0.42
  -7   5   2    0.24    0.36
   7  -5  -1    0.29    0.44
  -7   5   1    0.93    0.50
  -7   5   1    1.38    0.64
   7  -5   0    5.35    1.24
  -7   5   0    4.85    1.13
  -7   5   0    3.04    0.94
   7  -5   1    0.27    0.34
  -7   5  -1    0.21    0.36
  -7   5  -1    0.42    0.41
   7  -5   2    0.26    0.39
  -7   5  -2   -0.20    0.45
  -7   5  -2   -0.20    0.35
   7  -5   3    1.99    0.76
  -7   5  -3    1.13    0.58
  -7   5  -3    0.59    0.52
  -7   5  -4    0.91    0.48
  -7   5  -4    0.19    0.38
  -7   5  -4    0.23    0.41
  -7   5  -5    1.24    0.54
  -7   5  -5    2.33    0.72
   7  -5   6    0.43    0.98
  -7   5  -6   -0.18    0.31
  -7   5  -6    0.19    0.38
   7  -5   7   -0.43    0.91
  -7   5  -7    0.35    0.38
  -7   5  -7    0.19    0.44
  -7   5  -7    0.39    0.38
   7  -5   8    0.84    1.15
  -7   5  -8    0.36    0.41
  -7   5  -8    0.40    0.49
   7  -5   9   -0.40    0.93
  -7   5  -9   -0.18    0.35
   7  -5  10   -0.38    0.93
   7  -5  11    0.34    0.80
  -7   5 -11    0.16    0.31
   7  -5  12   -0.30    0.65
  -7   5 -12   -0.23    0.40
   7  -5  13   -0.51    0.70
  -7   5 -13   -0.20    0.35
   7  -5  14   -0.20    0.43
  -7   5 -14    0.33    0.36
  -7   4  12   -0.17    0.29
  -7   4  11    0.21    0.31
  -7   4  10   -0.24    0.37
  -7   4   9   -0.27    0.48
  -7   4   8    0.29    0.51
  -7   4   7   -0.31    0.55
  -7   4   6    0.33    0.41
  -7   4   5    4.03    1.27
  -7   4   4    3.06    0.95
  -7   4   4    3.01    1.04
   7  -4  -4    2.09    0.86
  -7   4   3    7.06    1.44
  -7   4   3    7.10    1.66
   7  -4  -3    5.44    1.41
  -7   4   2    9.69    1.73
   7  -4  -2    9.66    1.80
  -7   4   2    6.96    1.60
  -7   4   1    3.22    0.88
  -7   4   1    2.28    0.74
   7  -4  -1    1.19    0.71
  -7   4   1    1.69    0.76
  -7   4   0   -0.21    0.27
   7  -4   0   -0.58    0.44
  -7   4  -1    0.39    0.53
  -7   4  -1    0.20    0.31
   7  -4   1   -0.28    0.35
  -7   4  -2    0.18    0.32
  -7   4  -2    0.78    0.51
   7  -4   2   -0.27    0.41
  -7   4  -3    0.35    0.35
  -7   4  -3    0.57    0.48
   7  -4   3    1.02    0.55
   7  -4   4   -0.43    1.31
  -7   4  -4   -0.17    0.34
  -7   4  -4   -0.19    0.33
  -7   4  -5   -0.17    0.34
  -7   4  -5    0.19    0.41
  -7   4  -5   -0.22    0.38
  -7   4  -6    0.17    0.34
  -7   4  -6    0.20    0.42
   7  -4   6    0.46    0.98
  -7   4  -6   -0.23    0.35
  -7   4  -7    0.18    0.34
  -7   4  -7    0.60    0.53
   7  -4   7   -0.46    0.98
  -7   4  -7   -0.24    0.36
   7  -4   8   -0.45    1.12
  -7   4  -8   -0.18    0.44
  -7   4  -8    1.01    0.58
  -7   4  -8    0.20    0.30
   7  -4   9    0.88    1.27
  -7   4  -9   -0.18    0.39
   7  -4  10    0.42    1.09
  -7   4 -10   -0.18    0.43
   7  -4  11    0.39    0.83
  -7   4 -11   -0.18    0.38
   7  -4  12   -0.35    1.07
  -7   4 -12   -0.26    0.32
   7  -4  13   -0.62    0.76
  -7   4 -13   -0.24    0.46
   7  -4  14   -0.26    0.59
  -7   4 -14    0.42    0.36
   7  -4  15    0.20    0.46
  -7   4 -15    0.17    0.34
  -7   3  12    0.90    0.45
  -7   3  11   -0.23    0.40
  -7   3  10    4.05    1.15
  -7   3   9    0.61    0.59
  -7   3   8   -0.33    0.40
  -7   3   7    0.34    0.52
  -7   3   6   -0.35    0.54
  -7   3   5    0.36    0.54
  -7   3   4    0.70    0.76
  -7   3   4    0.99    0.72
  -7   3   3   -0.34    0.59
  -7   3   3   -0.24    0.52
  -7   3   2    0.31    0.61
  -7   3   2   -0.23    0.40
  -7   3   1    0.43    0.38
  -7   3   1    0.57    0.50
  -7   3   1    0.57    0.50
  -7   3   0    0.20    0.39
  -7   3   0    0.27    0.46
   7  -3   0   -0.30    0.37
  -7   3   0   -0.26    0.39
   7  -3   1    5.97    1.36
  -7   3  -1    3.55    1.01
  -7   3  -1    5.34    1.10
   7  -3   2    2.69    0.94
  -7   3  -2    4.46    0.92
  -7   3  -2    5.72    1.08
   7  -3   3    0.25    0.38
  -7   3  -3   -0.16    0.28
  -7   3  -3    0.18    0.35
  -7   3  -4    0.16    0.24
  -7   3  -4    0.18    0.36
  -7   3  -5    1.12    0.47
  -7   3  -5    0.74    0.43
  -7   3  -5    0.20    0.35
  -7   3  -6    0.49    0.38
  -7   3  -6    0.19    0.37
   7  -3   6   -0.45    1.05
  -7   3  -6    0.21    0.32
  -7   3  -7   -0.17    0.29
  -7   3  -7   -0.20    0.39
   7  -3   7   -0.46    1.34
  -7   3  -7    1.13    0.59
  -7   3  -8   -0.18    0.46
  -7   3  -8   -0.20    0.40
  -7   3  -8   -0.24    0.36
   7  -3   8   -0.93    1.21
   7  -3   9    0.45    1.35
  -7   3  -9    4.56    0.94
   7  -3  10    1.75    1.15
  -7   3 -10   -0.19    0.40
  -7   3 -11   -0.19    0.33
   7  -3  11   -0.41    1.14
   7  -3  11    1.19    1.14
  -7   3 -11    0.86    0.66
   7  -3  12    1.54    1.11
   7  -3  12    1.11    0.85
  -7   3 -12    0.28    0.43
   7  -3  13    0.35    0.80
   7  -3  13   -0.33    0.92
  -7   3 -13    0.26    0.40
   7  -3  14   -0.30    0.94
   7  -3  14   -0.29    0.71
  -7   3 -14    0.24    0.36
   7  -3  15   -0.24    0.64
   7  -3  15   -0.24    0.46
  -7   3 -15    0.21    0.41
   7  -3  16    0.18    0.41
  -7   2  13    0.19    0.33
  -7   2  12    0.25    0.43
  -7   2  12   -0.18    0.28
  -7   2  11    1.21    0.75
  -7   2  11    1.19    0.73
  -7   2  10   -0.35    0.60
  -7   2  10    0.29    0.50
  -7   2   9    0.38    0.66
  -7   2   9   -0.32    0.49
  -7   2   8    0.40    0.35
  -7   2   8   -0.35    0.43
  -7   2   7    2.51    1.14
  -7   2   7    4.28    1.32
  -7   2   6    3.84    1.27
  -7   2   6    2.16    1.03
  -7   2   5    0.43    0.65
  -7   2   5   -1.07    0.70
  -7   2   4    5.36    1.64
  -7   2   4    6.90    1.67
  -7   2   3    4.24    1.26
  -7   2   3    5.19    1.18
  -7   2   2    9.41    1.84
  -7   2   2    7.01    1.43
  -7   2   1    0.20    0.34
  -7   2   1    0.84    0.60
  -7   2   1    0.27    0.40
  -7   2   0   -0.19    0.32
  -7   2   0    0.26    0.45
  -7   2   0    0.50    0.38
  -7   2  -1   -0.23    0.35
  -7   2  -1   -0.18    0.27
  -7   2  -2    0.22    0.27
  -7   2  -2   -0.17    0.26
   7  -2   3   -0.25    0.38
  -7   2  -3    0.21    0.26
  -7   2  -3   -0.17    0.33
  -7   2  -4    2.87    0.69
  -7   2  -4    0.34    0.41
  -7   2  -5   -0.15    0.22
  -7   2  -5    0.35    0.34
  -7   2  -5   -0.18    0.32
  -7   2  -6    3.77    0.81
  -7   2  -6    2.72    0.78
  -7   2  -6    1.59    0.65
  -7   2  -7    0.32    0.31
  -7   2  -7    0.76    0.55
   7  -2   7   -0.44    1.09
  -7   2  -7    0.21    0.32
  -7   2  -8    0.50    0.39
  -7   2  -8    0.39    0.42
  -7   2  -8    0.91    0.57
   7  -2   8    0.45    1.12
  -7   2  -9    0.88    0.44
  -7   2  -9    0.71    0.52
   7  -2   9    1.36    1.19
   7  -2  10    1.33    1.10
  -7   2 -10    0.37    0.43
  -7   2 -11    3.38    0.86
   7  -2  11    2.56    1.30
  -7   2 -11    5.42    1.26
   7  -2  12   -0.42    0.96
  -7   2 -12   -0.29    0.50
   7  -2  13    2.58    1.31
   7  -2  13    2.69    1.40
  -7   2 -13    2.51    0.91
   7  -2  14    0.98    0.86
   7  -2  14    0.34    0.80
  -7   2 -14    0.79    0.61
   7  -2  15    0.30    0.73
  -7   2 -15   -0.24    0.46
   7  -2  16    0.24    0.51
   7  -2  17    0.18    0.38
  -7   1  13   -0.20    0.35
  -7   1  12   -0.54    0.47
  -7   1  11   -0.33    0.50
  -7   1  10    0.77    0.76
  -7   1   9    1.91    0.86
  -7   1   9    2.57    1.20
  -7   1   8    1.36    0.85
  -7   1   8    1.36    0.89
  -7   1   7    7.59    1.71
  -7   1   7    5.15    1.70
  -7   1   6    0.35    0.30
  -7   1   6   -0.34    0.67
  -7   1   6   -0.47    0.41
  -7   1   5    2.72    1.03
  -7   1   5    3.32    1.16
  -7   1   5    2.80    1.25
  -7   1   4    0.67    0.59
  -7   1   4    0.32    0.48
  -7   1   4   -0.45    0.78
  -7   1   3    0.27    0.47
  -7   1   3    0.42    0.52
  -7   1   3   -0.30    0.46
  -7   1   2    2.68    1.12
  -7   1   2    1.43    0.72
  -7   1   2    1.30    0.73
  -7   1   1   -0.35    0.61
  -7   1   1    0.27    0.47
  -7   1   1   -0.25    0.44
  -7   1   0    1.64    0.72
  -7   1   0    2.65    0.81
  -7   1   0    1.26    0.68
  -7   1  -1    1.61    0.61
  -7   1  -1    0.32    0.49
  -7   1  -1    1.48    0.58
  -7   1  -2    0.22    0.27
  -7   1  -2    0.63    0.48
  -7   1  -2   -0.16    0.24
  -7   1  -3    0.64    0.46
  -7   1  -3   -0.31    0.48
  -7   1  -3    0.64    0.42
  -7   1  -4    0.21    0.37
  -7   1  -4    0.64    0.49
  -7   1  -4    0.16    0.34
  -7   1  -5   -0.21    0.26
  -7   1  -5    0.64    0.50
  -7   1  -5    0.16    0.32
  -7   1  -6    2.54    0.67
  -7   1  -6    1.70    0.63
  -7   1  -7    2.02    0.58
  -7   1  -7    2.84    0.75
  -7   1  -7    1.21    0.56
  -7   1  -8    3.71    0.79
  -7   1  -8    1.68    0.63
  -7   1  -9    3.48    0.90
   7  -1   9    5.32    1.73
  -7   1 -10    2.64    0.80
   7  -1  10    2.22    1.25
  -7   1 -11    5.95    1.88
   7  -1  11    4.32    1.80
   7  -1  12    3.28    1.32
   7  -1  12    2.26    1.39
   7  -1  13   -0.85    1.11
  -7   1 -13    0.28    0.35
   7  -1  14    0.77    0.96
  -7   1 -14    0.27    0.42
   7  -1  15   -0.34    0.84
  -7   1 -15   -0.51    0.50
   7  -1  16   -0.86    0.83
   7  -1  17   -0.22    0.39
  -7   0  13   -0.20    0.35
  -7   0  12    0.55    0.49
  -7   0  11   -0.35    0.43
  -7   0  10   -0.41    0.72
  -7   0   9   -0.46    0.57
  -7   0   8    2.92    1.37
  -7   0   7   -0.50    0.75
  -7   0   6    0.35    0.43
  -7   0   6    0.31    0.65
  -7   0   6   -0.49    0.61
  -7   0   5    2.76    1.04
  -7   0   5    2.40    1.22
  -7   0   5    4.46    1.20
  -7   0   4   -0.34    0.52
  -7   0   4    1.83    1.06
  -7   0   4    1.44    0.71
  -7   0   4    1.54    0.68
  -7   0   3    0.34    0.41
  -7   0   3   -0.43    0.64
  -7   0   3    0.83    0.59
  -7   0   3    0.25    0.44
  -7   0   2    3.63    1.12
  -7   0   2    5.37    1.22
  -7   0   2    2.74    1.26
  -7   0   2    5.87    1.30
  -7   0   1   -0.36    0.54
  -7   0   1   -0.26    0.39
  -7   0   1   -0.24    0.36
  -7   0   0    1.01    0.72
  -7   0   0    0.25    0.57
  -7   0   0    0.23    0.40
  -7   0  -1    1.94    1.04
  -7   0  -1    2.67    0.81
  -7   0  -2    0.32    0.56
  -7   0  -2   -0.22    0.33
  -7   0  -3    6.77    1.59
  -7   0  -3    5.33    1.21
  -7   0  -3    7.90    1.40
  -7   0  -4    0.65    0.71
  -7   0  -4    1.31    0.51
  -7   0  -4    1.49    0.65
  -7   0  -4    1.28    0.57
  -7   0  -5   -0.38    0.66
  -7   0  -5    0.30    0.32
  -7   0  -5   -0.21    0.32
  -7   0  -5    0.43    0.42
  -7   0  -6   -0.39    0.75
  -7   0  -6    0.47    0.36
  -7   0  -6    0.22    0.38
  -7   0  -6    0.22    0.33
  -7   0  -7    2.40    1.26
  -7   0  -7    1.00    0.47
  -7   0  -7    0.89    0.48
  -7   0  -7    0.68    0.56
  -7   0  -8   -0.42    0.73
  -7   0  -8   -0.18    0.34
  -7   0  -9    0.43    0.66
  -7   0  -9    0.77    0.43
   7   0   9   -0.43    1.30
  -7   0 -10    4.91    1.63
  -7   0 -10    2.15    0.68
   7   0  10    4.39    1.55
  -7   0 -11    2.72    1.55
  -7   0 -12    0.45    1.05
   7   0  13    0.46    1.20
   7   0  14    2.95    1.45
  -7   0 -14    2.75    0.91
   7   0  15    0.37    0.92
   7   0  16    0.32    0.84
   7   0  17    0.26    0.67
   7   0  18   -0.19    0.43
  -7  -1  12   -0.54    0.53
  -7  -1  11    0.35    0.67
  -7  -1  10   -0.41    0.72
  -7  -1   9   -0.46    0.57
  -7  -1   8    0.97    0.74
  -7  -1   7    0.46    0.80
  -7  -1   7   -0.49    0.85
  -7  -1   6    0.47    0.71
  -7  -1   6    0.48    0.84
  -7  -1   5    1.42    1.02
  -7  -1   5    0.36    0.70
  -7  -1   5    0.47    0.58
  -7  -1   4   -0.47    0.82
  -7  -1   4   -0.36    0.54
  -7  -1   4   -0.44    0.55
  -7  -1   3    6.85    1.90
  -7  -1   3    6.30    1.68
  -7  -1   3    4.24    1.30
  -7  -1   2    1.39    0.75
  -7  -1   2    1.30    0.93
  -7  -1   2    1.39    0.58
  -7  -1   2    0.78    0.69
  -7  -1   2    1.00    0.59
  -7  -1   1    0.45    0.40
  -7  -1   1    1.01    0.72
  -7  -1   1    0.73    0.60
  -7  -1   1    0.37    0.64
  -7  -1   1    2.05    0.95
  -7  -1   0    0.97    0.69
  -7  -1   0    0.69    0.61
  -7  -1   0    0.39    0.69
  -7  -1   0    0.44    0.39
  -7  -1  -1    3.45    1.17
  -7  -1  -1    2.33    0.93
  -7  -1  -1    0.86    0.51
  -7  -1  -2    8.88    2.04
  -7  -1  -2    8.53    1.79
  -7  -1  -2    4.85    1.25
  -7  -1  -2   10.96    1.61
  -7  -1  -3    1.97    0.94
  -7  -1  -3    3.16    1.27
  -7  -1  -3    1.89    0.75
  -7  -1  -3    4.40    0.98
  -7  -1  -4    0.66    0.50
  -7  -1  -4   -0.41    0.71
  -7  -1  -4   -0.21    0.41
  -7  -1  -4    0.42    0.49
  -7  -1  -5    0.41    0.80
  -7  -1  -5    0.22    0.42
  -7  -1  -5   -0.22    0.38
  -7  -1  -6    0.42    0.63
  -7  -1  -6    0.22    0.33
  -7  -1  -6    0.22    0.39
  -7  -1  -7    0.43    0.83
  -7  -1  -7    0.31    0.30
  -7  -1  -7   -0.23    0.28
  -7  -1  -7    0.46    0.53
  -7  -1  -8    0.44    0.77
  -7  -1  -8    0.23    0.34
  -7  -1  -8    0.24    0.41
  -7  -1  -9    2.66    0.90
  -7  -1  -9    1.83    1.08
  -7  -1 -10    0.41    0.51
  -7  -1 -10    0.47    0.71
  -7  -1 -11    3.64    0.98
  -7  -1 -11    3.36    1.71
  -7  -1 -12    1.92    1.27
   7   1  13   -0.48    1.18
  -7  -1 -13   -0.47    1.17
   7   1  14    1.76    1.39
   7   1  15    0.39    1.03
   7   1  16    0.66    0.64
   7   1  16   -0.34    0.88
   7   1  17   -0.26    0.50
   7   1  17   -0.27    0.53
   7   1  18   -0.19    0.36
   7   1  18    0.20    0.39
  -7  -2  12   -0.24    0.36
  -7  -2  11    0.31    0.47
  -7  -2  11   -0.30    0.45
  -7  -2  10    0.37    0.46
  -7  -2  10    0.37    0.65
  -7  -2   9   -0.42    0.37
  -7  -2   9   -0.44    0.66
  -7  -2   8   -0.45    0.55
  -7  -2   8    0.48    1.11
  -7  -2   7   -0.45    0.56
  -7  -2   7    0.51    0.62
  -7  -2   6    0.45    0.68
  -7  -2   6    2.07    1.11
  -7  -2   5    0.44    0.66
  -7  -2   5    1.14    0.81
  -7  -2   5    1.04    1.01
  -7  -2   4    0.84    0.74
  -7  -2   4    0.38    0.47
  -7  -2   4   -0.51    0.99
  -7  -2   3    1.89    0.94
  -7  -2   3    0.81    0.72
  -7  -2   3    1.05    0.65
  -7  -2   3    0.99    0.87
  -7  -2   2   -0.47    0.71
  -7  -2   2    0.39    0.48
  -7  -2   2   -0.26    0.45
  -7  -2   2    0.37    0.46
  -7  -2   1   -0.44    0.67
  -7  -2   1   -0.37    0.57
  -7  -2   1    0.36    0.62
  -7  -2   1   -0.26    0.39
  -7  -2   0    0.72    0.70
  -7  -2   0   -0.42    0.73
  -7  -2   0    0.84    0.45
  -7  -2   0    0.66    0.51
  -7  -2   0    1.89    0.64
  -7  -2   0    0.76    0.63
  -7  -2  -1   -0.40    0.79
  -7  -2  -1    0.35    0.61
  -7  -2  -1    0.21    0.25
  -7  -2  -1   -0.31    0.47
  -7  -2  -1    0.21    0.36
  -7  -2  -1    0.25    0.44
  -7  -2  -2   -0.34    0.59
  -7  -2  -2    0.40    0.71
  -7  -2  -2   -0.20    0.36
  -7  -2  -2    0.62    0.47
  -7  -2  -3   -0.41    0.62
  -7  -2  -3   -0.34    0.51
  -7  -2  -3    0.82    0.47
  -7  -2  -3    0.41    0.48
  -7  -2  -4    2.35    0.89
  -7  -2  -4    1.71    0.99
  -7  -2  -4    0.84    0.50
  -7  -2  -4    1.06    0.62
  -7  -2  -5   -0.44    0.77
  -7  -2  -5   -0.22    0.27
  -7  -2  -5   -0.22    0.33
  -7  -2  -6    0.45    1.03
  -7  -2  -6    0.67    0.55
  -7  -2  -6    0.23    0.49
  -7  -2  -7    0.45    0.79
  -7  -2  -7    0.23    0.35
  -7  -2  -7    0.71    0.62
  -7  -2  -8    0.47    0.81
  -7  -2  -8    0.23    0.35
  -7  -2  -8    0.56    0.49
  -7  -2  -8    0.42    0.41
  -7  -2  -8   -0.24    0.48
  -7  -2  -9    0.48    0.84
  -7  -2  -9    0.48    0.47
  -7  -2  -9   -0.20    0.43
  -7  -2  -9    0.22    0.27
  -7  -2  -9    0.25    0.54
  -7  -2 -10   -0.43    0.49
  -7  -2 -10   -0.23    0.29
  -7  -2 -10   -0.26    0.46
  -7  -2 -10    0.50    0.97
  -7  -2 -11    1.57    0.68
  -7  -2 -11    2.40    0.78
  -7  -2 -11    3.31    1.01
  -7  -2 -11    3.01    1.65
  -7  -2 -12    1.75    1.21
  -7  -2 -12    0.50    1.31
  -7  -2 -13   -0.43    1.17
  -7  -2 -13    2.94    1.66
  -7  -2 -14    2.39    1.53
   7   2  14    2.18    1.16
   7   2  15    0.77    1.12
   7   2  16   -0.33    0.81
   7   2  17    0.57    0.61
   7   2  18   -0.42    0.45
  -7  -3  11   -0.29    0.63
  -7  -3  10    1.13    0.93
  -7  -3   9    0.44    0.67
  -7  -3   8    0.77    0.89
  -7  -3   8   -0.49    0.75
  -7  -3   7    2.41    0.99
  -7  -3   7   -0.52    0.64
  -7  -3   6    0.41    0.61
  -7  -3   6   -0.53    0.92
  -7  -3   5    0.87    0.94
  -7  -3   5    0.81    0.80
  -7  -3   5    1.06    0.93
  -7  -3   4    0.41    0.71
  -7  -3   4   -0.45    0.68
  -7  -3   4    0.40    0.50
  -7  -3   4    0.28    0.49
  -7  -3   4    0.52    0.64
  -7  -3   3   -0.40    0.61
  -7  -3   3    0.46    0.70
  -7  -3   3   -0.28    0.55
  -7  -3   3   -0.40    0.60
  -7  -3   3   -0.51    0.62
  -7  -3   2   -0.49    0.85
  -7  -3   2   -0.39    0.59
  -7  -3   2    0.28    0.49
  -7  -3   2    0.39    0.59
  -7  -3   1   -0.38    0.66
  -7  -3   1    0.46    0.81
  -7  -3   1    0.83    0.54
  -7  -3   0    2.66    1.18
  -7  -3   0    1.84    0.88
  -7  -3   0    2.50    0.93
  -7  -3  -1    0.36    0.62
  -7  -3  -1    0.43    0.84
  -7  -3  -1   -0.28    0.42
  -7  -3  -2   -0.35    0.68
  -7  -3  -2    0.20    0.35
  -7  -3  -2   -0.28    0.48
  -7  -3  -2   -0.20    0.31
  -7  -3  -3   -0.34    0.60
  -7  -3  -3   -0.20    0.31
  -7  -3  -3    0.27    0.47
  -7  -3  -3    0.21    0.40
  -7  -3  -4    1.35    0.74
  -7  -3  -4    1.34    1.04
  -7  -3  -4    1.90    0.66
  -7  -3  -4    1.71    0.69
  -7  -3  -5    1.84    1.14
  -7  -3  -5    0.66    0.51
  -7  -3  -5    0.64    0.42
  -7  -3  -5    0.67    0.52
  -7  -3  -6    0.47    1.00
  -7  -3  -6   -0.23    0.40
  -7  -3  -6    0.34    0.41
  -7  -3  -6   -0.23    0.46
  -7  -3  -7    0.95    0.83
  -7  -3  -7   -0.23    0.35
  -7  -3  -7    0.54    0.49
  -7  -3  -7   -0.49    0.57
  -7  -3  -8   -0.48    0.73
  -7  -3  -8    0.24    0.42
  -7  -3  -8    0.38    0.41
  -7  -3  -8    0.26    0.50
  -7  -3  -9    0.41    0.48
  -7  -3  -9    0.23    0.35
  -7  -3  -9    0.81    0.58
  -7  -3  -9   -0.50    1.06
  -7  -3 -10    0.22    0.52
  -7  -3 -10    0.24    0.43
  -7  -3 -10    0.85    0.70
  -7  -3 -10    1.52    1.17
  -7  -3 -11    0.72    0.52
  -7  -3 -11    1.52    0.67
  -7  -3 -11    1.18    0.82
  -7  -3 -11   -0.51    0.89
  -7  -3 -12    0.45    1.25
  -7  -3 -12   -0.51    1.25
  -7  -3 -13    0.44    1.11
  -7  -3 -13    4.42    1.72
  -7  -3 -13    2.47    1.31
  -7  -3 -14    0.84    1.22
  -7  -3 -15   -0.38    1.00
  -7  -3 -16   -0.34    0.93
   7   3  17   -0.29    0.56
   7   3  18   -0.22    0.42
  -7  -4  11    0.27    0.47
  -7  -4  10   -0.34    0.67
  -7  -4   9   -0.41    0.72
  -7  -4   8    0.46    0.70
  -7  -4   7   -0.49    0.86
  -7  -4   7    0.42    0.74
  -7  -4   6    0.51    0.89
  -7  -4   6    0.46    0.90
  -7  -4   5    0.51    1.00
  -7  -4   5    0.59    0.73
  -7  -4   5    1.46    1.13
  -7  -4   4   -0.51    0.89
  -7  -4   4   -0.30    0.53
  -7  -4   4   -0.51    0.77
  -7  -4   3    1.51    1.08
  -7  -4   3    0.92    0.71
  -7  -4   3    0.52    0.92
  -7  -4   2    1.98    1.15
  -7  -4   2    0.92    0.67
  -7  -4   2    2.13    1.15
  -7  -4   1    8.70    2.11
  -7  -4   1    7.11    1.61
  -7  -4   0    9.43    2.21
  -7  -4   0    9.38    1.87
  -7  -4  -1    2.77    1.23
  -7  -4  -1    1.58    0.89
  -7  -4  -2    0.92    0.90
  -7  -4  -2    0.31    0.55
  -7  -4  -3    2.31    1.09
  -7  -4  -3    1.34    0.74
  -7  -4  -3    3.37    1.09
  -7  -4  -4    7.05    2.08
  -7  -4  -4   10.83    1.74
  -7  -4  -4   12.31    2.06
  -7  -4  -4    9.98    1.77
  -7  -4  -5    2.38    1.37
  -7  -4  -5    4.83    1.08
  -7  -4  -5    4.10    1.14
  -7  -4  -6    0.48    0.73
  -7  -4  -6    0.68    0.44
  -7  -4  -6    0.18    0.38
  -7  -4  -6   -0.24    0.56
  -7  -4  -7   -0.48    0.59
  -7  -4  -7   -0.24    0.36
  -7  -4  -7   -0.19    0.44
  -7  -4  -7   -0.51    0.59
  -7  -4  -8    0.20    0.43
  -7  -4  -8    0.54    0.48
  -7  -4  -8    0.97    0.85
  -7  -4  -9    1.32    0.62
  -7  -4  -9    2.02    0.85
  -7  -4  -9    1.48    0.97
  -7  -4 -10    0.24    0.47
  -7  -4 -10    0.84    0.55
  -7  -4 -10    1.52    0.84
  -7  -4 -10    0.50    0.98
  -7  -4 -11    3.01    1.54
  -7  -4 -12    0.46    1.32
  -7  -4 -12    0.49    1.13
  -7  -4 -13    0.89    1.16
  -7  -4 -13    0.94    1.23
  -7  -4 -13    0.43    0.93
  -7  -4 -14   -0.84    1.10
  -7  -4 -14    0.44    1.22
  -7  -4 -14   -0.41    0.95
  -7  -4 -15   -0.38    1.10
  -7  -4 -15   -0.37    1.02
  -7  -4 -16    0.67    0.93
   7   4  17    0.26    0.51
   7   4  18   -0.20    0.38
   7   4  18   -0.15    0.32
  -7  -5  10    0.29    0.61
  -7  -5   9    2.10    1.03
  -7  -5   8    0.40    0.70
  -7  -5   7    0.44    0.77
  -7  -5   7    1.29    1.00
  -7  -5   6    0.46    0.80
  -7  -5   6    0.48    0.85
  -7  -5   5    1.42    0.93
  -7  -5   5   -0.61    0.65
  -7  -5   5    0.52    0.91
  -7  -5   4    0.48    0.84
  -7  -5   4   -0.32    0.56
  -7  -5   4    0.54    1.16
  -7  -5   3   -0.49    0.86
  -7  -5   3   -0.33    0.65
  -7  -5   3    0.56    0.84
  -7  -5   2    0.99    0.97
  -7  -5   2   -0.34    0.66
  -7  -5   2    1.13    1.10
  -7  -5   1    0.50    0.97
  -7  -5   1   -0.35    0.60
  -7  -5   1    1.12    1.10
  -7  -5   0    1.41    0.87
  -7  -5   0    2.49    1.15
  -7  -5   0    0.43    0.50
  -7  -5  -1    1.43    0.99
  -7  -5  -1    0.21    0.48
  -7  -5  -2    0.36    0.62
  -7  -5  -2    0.49    0.75
  -7  -5  -2    0.20    0.57
  -7  -5  -3    0.34    0.73
  -7  -5  -3    1.47    1.05
  -7  -5  -4   -0.32    0.56
  -7  -5  -4   -0.49    0.74
  -7  -5  -5    0.23    0.49
  -7  -5  -5   -0.49    0.60
  -7  -5  -6   -0.23    0.35
  -7  -5  -6    0.25    0.43
  -7  -5  -6    0.48    0.84
  -7  -5  -7   -0.53    0.57
  -7  -5  -7    0.95    1.02
  -7  -5  -8    0.48    0.93
  -7  -5  -8    0.29    0.79
  -7  -5  -8   -0.66    0.51
  -7  -5  -9    0.96    1.18
  -7  -5  -9    0.31    0.71
  -7  -5  -9    0.24    0.42
  -7  -5 -10    0.48    0.84
  -7  -5 -11    1.42    1.02
  -7  -5 -12    0.45    1.18
  -7  -5 -12    1.83    1.26
  -7  -5 -12    0.46    1.06
  -7  -5 -13    0.86    1.13
  -7  -5 -13    0.43    0.92
  -7  -5 -13    0.45    1.11
  -7  -5 -14    0.80    1.16
  -7  -5 -14    0.42    1.09
  -7  -5 -15    0.36    0.95
  -7  -5 -15    1.11    1.07
   7   5  16    0.28    0.49
  -7  -5 -16   -0.94    1.10
  -7  -5 -16   -0.62    1.01
   7   5  17    0.44    0.51
   7   5  18   -0.13    0.29
  -7  -6   9   -0.27    0.57
  -7  -6   8   -0.32    0.56
  -7  -6   7    0.73    0.79
  -7  -6   6   -0.40    0.70
  -7  -6   6   -0.26    0.60
  -7  -6   6   -0.47    0.91
  -7  -6   5   -0.43    0.75
  -7  -6   5    0.30    0.45
  -7  -6   5   -0.51    0.99
  -7  -6   4   -0.45    0.68
  -7  -6   4    0.33    0.50
  -7  -6   4   -0.53    0.93
  -7  -6   3    0.47    0.82
  -7  -6   3    0.71    0.69
  -7  -6   3    1.63    1.07
  -7  -6   2    0.48    0.85
  -7  -6   2    1.10    0.91
  -7  -6   2    2.20    1.28
  -7  -6   1    0.99    0.89
  -7  -6   1    2.58    0.89
  -7  -6   1    3.39    1.25
  -7  -6   0    0.50    0.88
  -7  -6   0    0.70    0.54
  -7  -6   0    2.68    1.11
  -7  -6  -1    0.51    1.08
  -7  -6  -1   -0.23    0.57
  -7  -6  -1    1.55    0.95
  -7  -6  -2    0.68    0.56
  -7  -6  -2   -0.38    0.88
  -7  -6  -3    1.49    0.87
  -7  -6  -3   -0.36    0.78
  -7  -6  -4    0.98    1.13
  -7  -6  -7    1.08    0.75
  -7  -6 -11    0.92    1.06
  -7  -6 -11    0.89    1.16
  -7  -6 -12   -0.92    1.50
  -7  -6 -12   -0.43    1.00
  -7  -6 -13    0.44    1.33
  -7  -6 -13   -1.62    1.23
  -7  -6 -14    0.40    0.86
  -7  -6 -14   -0.37    1.07
  -7  -6 -15   -0.35    0.92
  -7  -6 -15   -0.98    1.07
  -7  -6 -16    0.86    0.76
  -7  -6 -17   -0.45    0.62
  -7  -7   6    0.46    0.49
  -7  -7   5   -0.28    0.60
  -7  -7   4    0.32    0.56
  -7  -7   4    0.94    0.82
  -7  -7   3   -0.35    0.62
  -7  -7   2   -0.23    0.46
  -7  -7   2    0.74    0.80
  -7  -7   1    0.24    0.52
  -7  -7   1    0.38    0.67
  -7  -7   0    0.25    0.48
  -7  -7   0   -0.39    0.67
  -7  -7  -1   -0.25    0.61
  -7  -7  -1   -0.39    0.48
  -7  -7  -2    0.73    0.74
  -7  -7  -2    0.38    0.74
  -7  -7  -9    1.20    1.11
  -7  -7 -10    0.42    0.97
  -7  -7 -11   -0.43    1.12
  -7  -7 -11    0.40    1.17
  -7  -7 -12    0.42    0.90
  -7  -7 -12    1.54    1.21
  -7  -7 -13    1.19    1.15
  -7  -7 -13    1.06    1.16
  -7  -7 -14   -0.36    0.88
  -7  -7 -14   -0.32    0.88
  -7  -7 -15   -0.30    0.65
  -7  -7 -15   -0.27    0.68
  -7  -7 -16    0.25    0.48
  -7  -7 -16   -0.31    0.61
  -7  -8   6    0.55    0.49
  -7  -8   5    0.23    0.50
  -7  -8   4    0.28    0.48
  -7  -8   3    0.31    0.54
  -7  -8   2    0.33    0.58
  -7  -8   1   -0.47    0.50
  -7  -8   1   -0.34    0.60
  -7  -8   0   -0.24    0.47
  -7  -8   0   -0.35    0.61
  -7  -8  -1    0.24    0.56
  -7  -8  -1    0.34    0.74
  -7  -8  -2    0.24    0.52
  -7  -8  -2    2.02    1.02
  -7  -8 -11    0.70    0.75
  -7  -8 -11   -0.46    0.80
  -7  -8 -12   -0.34    0.89
  -7  -8 -12    0.44    0.66
  -7  -8 -13   -0.63    0.87
  -7  -8 -13   -0.40    0.70
  -7  -8 -14    0.28    0.54
  -7  -8 -14   -0.35    0.44
  -7  -8 -15    0.24    0.50
  -7  -8 -15   -0.30    0.53
  -7  -9   4    0.20    0.43
  -7  -9   3    0.47    0.50
  -7  -9   2   -0.26    0.55
  -7  -9   1    0.27    0.52
  -7  -9   0    0.21    0.41
  -7  -9   0    0.27    0.59
  -7  -9  -1    0.21    0.55
  -7  -9  -1   -0.27    0.48
  -7  -9 -13    0.32    0.56
  -7  -9 -14    0.27    0.41
  -7 -10   1   -0.18    0.38
  -8   9   2    0.31    0.17
  -8   9   1    6.21    0.90
  -8   9   0    2.94    0.55
  -8   9  -1    2.18    0.48
  -8   9  -2    3.75    0.63
  -8   9  -3    1.77    0.40
  -8   8   6    0.68    0.25
  -8   8   5    0.63    0.28
  -8   8   5    0.38    0.22
  -8   8   4    4.03    0.70
  -8   8   4    3.20    0.67
  -8   8   3   -0.11    0.17
  -8   8   3   -0.11    0.23
  -8   8   2    2.24    0.52
  -8   8   2    0.78    0.36
  -8   8   1    1.23    0.40
  -8   8   0    1.12    0.41
  -8   8  -1    5.41    0.93
  -8   8  -2    0.12    0.23
  -8   8  -3    4.23    0.78
  -8   8  -4    0.22    0.23
  -8   8  -5    4.06    0.73
  -8   8  -6    3.08    0.60
  -8   8  -7    3.15    0.59
  -8   7   8    0.09    0.21
  -8   7   7    2.16    0.52
  -8   7   6    1.47    0.48
  -8   7   5    3.11    0.69
  -8   7   4    0.68    0.36
  -8   7   4    0.44    0.32
  -8   7   3    6.59    1.18
  -8   7   3    7.97    1.26
  -8   7   2    0.48    0.40
  -8   7   2    1.41    0.50
  -8   7   1    1.48    0.52
  -8   7   1    0.16    0.31
  -8   7   0    1.16    0.50
  -8   7   0    2.02    0.62
  -8   7  -1    1.63    0.60
  -8   7  -1    0.91    0.43
  -8   7  -2   12.93    1.78
  -8   7  -2   12.08    1.74
  -8   7  -3    2.72    0.70
  -8   7  -4    2.72    0.65
  -8   7  -5    0.14    0.24
  -8   7  -6    3.98    0.79
  -8   7  -7    0.36    0.30
  -8   7  -8    2.20    0.52
  -8   7  -9   -0.10    0.17
  -8   6   9    0.50    0.32
  -8   6   8    4.09    0.81
  -8   6   7   -0.14    0.24
  -8   6   6    0.63    0.39
  -8   6   5   12.42    1.83
  -8   6   4    0.19    0.28
  -8   6   3   -0.18    0.36
  -8   6   3    0.78    0.45
  -8   6   2    1.73    0.66
  -8   6   2    2.21    0.77
  -8   6   1   19.57    2.55
  -8   6   1   18.00    2.50
  -8   6   0    0.59    0.43
  -8   6   0    0.20    0.42
  -8   6  -1   16.29    2.23
  -8   6  -1   15.65    2.20
  -8   6  -2   -0.18    0.42
  -8   6  -2    0.18    0.36
  -8   6  -3   29.99    3.41
  -8   6  -3   26.24    3.33
  -8   6  -4    4.16    0.89
  -8   6  -4    3.08    0.81
  -8   6  -5    0.16    0.28
  -8   6  -5    0.66    0.44
  -8   6  -6    1.38    0.52
  -8   6  -7    1.91    0.59
   8  -6   8    1.74    1.03
  -8   6  -8    1.82    0.55
   8  -6   9    3.74    1.18
  -8   6  -9    2.74    0.66
   8  -6  10    2.86    0.93
  -8   6 -10    2.46    0.58
  -8   6 -10    1.49    0.62
  -8   6 -11    0.81    0.43
   8  -6  11    1.42    0.69
  -8   5  10    0.14    0.35
  -8   5   9    7.71    1.18
  -8   5   9    6.99    1.29
  -8   5   8    1.58    0.51
  -8   5   8    1.57    0.66
  -8   5   7    8.10    1.35
  -8   5   7    8.32    1.50
  -8   5   6   -0.19    0.36
  -8   5   6   -0.24    0.51
  -8   5   5    0.20    0.36
  -8   5   5    0.52    0.50
  -8   5   4    0.44    0.47
  -8   5   4    0.81    0.58
  -8   5   3   13.58    2.10
  -8   5   2   64.03    7.07
  -8   5   1    9.73    1.65
  -8   5   1    8.29    1.57
  -8   5   0   79.05    8.63
  -8   5   0   83.73    8.72
  -8   5  -1   31.85    3.70
  -8   5  -1   28.65    3.68
  -8   5  -2   24.69    3.12
  -8   5  -2   25.10    3.14
  -8   5  -3    1.11    0.55
  -8   5  -3    1.37    0.60
  -8   5  -4    4.40    1.01
  -8   5  -4    6.67    1.19
  -8   5  -5    0.17    0.30
  -8   5  -5    0.56    0.46
   8  -5   6    0.39    1.27
  -8   5  -6    0.50    0.41
  -8   5  -6    0.74    0.49
   8  -5   7    3.40    1.41
  -8   5  -7    6.99    1.17
  -8   5  -7    7.43    1.26
   8  -5   8    1.09    1.06
  -8   5  -8    1.27    0.48
   8  -5   9    5.46    1.59
  -8   5  -9    5.84    1.06
   8  -5  10    6.22    1.61
  -8   5 -10    7.53    1.19
  -8   5 -11    0.20    0.39
   8  -5  11    0.82    0.76
  -8   5 -12   -0.18    0.27
   8  -5  12   -0.23    0.64
  -8   5 -13   -0.15    0.22
   8  -5  13   -0.56    0.61
  -8   4  11    0.53    0.31
  -8   4  10    1.20    0.51
  -8   4   9    1.23    0.63
  -8   4   8    2.35    0.77
  -8   4   7    1.11    0.54
  -8   4   7   -0.26    0.40
  -8   4   6    4.95    1.11
  -8   4   6    7.44    1.54
  -8   4   5    2.47    0.79
  -8   4   5    1.84    0.78
  -8   4   4   -0.24    0.47
  -8   4   4    1.28    0.74
  -8   4   3   14.87    2.17
  -8   4   3   10.07    2.11
  -8   4   2    4.72    1.18
  -8   4   1    3.15    0.90
  -8   4   0   52.87    5.97
  -8   4  -1  135.53   13.33
  -8   4  -1  124.29   13.37
  -8   4  -2   -0.19    0.40
  -8   4  -2    0.42    0.44
  -8   4  -3  195.37   19.56
  -8   4  -3  195.99   19.65
  -8   4  -4   61.12    6.35
  -8   4  -4   56.17    6.38
   8  -4   5   34.02    5.00
  -8   4  -5   35.47    4.14
  -8   4  -5   38.08    4.28
   8  -4   6   11.37    2.55
  -8   4  -6   12.20    1.82
  -8   4  -6   14.72    1.99
   8  -4   7    6.88    1.77
  -8   4  -7    3.56    0.87
  -8   4  -7    4.73    1.06
   8  -4   8   57.08    7.55
  -8   4  -8   65.78    6.79
  -8   4  -8   63.46    6.85
   8  -4   9   40.24    6.09
  -8   4  -9   56.04    5.58
   8  -4  10    2.57    1.16
  -8   4 -10    1.47    0.52
   8  -4  11    1.00    0.87
  -8   4 -11    0.92    0.43
  -8   4 -12    0.21    0.48
   8  -4  12   -0.29    0.80
  -8   4 -13    1.65    0.67
   8  -4  13    3.91    1.17
  -8   4 -14   -0.15    0.23
   8  -4  14   -0.19    0.50
  -8   3  11    0.15    0.29
  -8   3  10    2.31    0.73
  -8   3   9    3.27    0.92
  -8   3   8    0.27    0.47
  -8   3   7    1.19    0.70
  -8   3   6   14.80    2.49
  -8   3   5   -0.34    0.42
  -8   3   5   -0.23    0.28
  -8   3   4    4.21    1.24
  -8   3   4    0.96    0.65
  -8   3   3    1.41    0.88
  -8   3   3    1.22    0.72
  -8   3   2    2.40    0.97
  -8   3   2    1.94    0.79
  -8   3   1   33.03    3.57
  -8   3   1   28.10    3.73
  -8   3   0   68.39    6.82
  -8   3   0   54.81    6.88
   8  -3   0   59.08    7.02
  -8   3  -1   28.68    3.16
   8  -3   1   17.84    3.02
  -8   3  -2   26.64    3.13
   8  -3   2   21.19    3.20
  -8   3  -3   32.64    3.89
  -8   3  -4   21.67    2.47
  -8   3  -4   15.50    2.38
   8  -3   5  106.47   13.31
  -8   3  -5  128.95   12.49
  -8   3  -5  123.26   12.57
  -8   3  -6    3.34    0.79
  -8   3  -6    3.16    0.88
   8  -3   7  188.57   24.80
  -8   3  -7  263.41   24.09
  -8   3  -7  250.03   24.19
   8  -3   8  105.69   14.10
  -8   3  -8  143.26   13.44
  -8   3  -8  133.95   13.51
   8  -3   9   75.38   10.42
  -8   3  -9  102.98    9.77
   8  -3  10   15.82    3.00
  -8   3 -10   16.54    2.23
   8  -3  11    0.75    1.09
  -8   3 -11    1.35    0.54
   8  -3  12    0.34    0.83
   8  -3  13   -0.29    0.76
   8  -3  14    0.72    0.76
  -8   3 -14    0.74    0.49
   8  -3  15    0.73    0.57
  -8   3 -15   -0.15    0.23
  -8   2  11    0.20    0.36
  -8   2  10    0.76    0.55
  -8   2  10    1.42    0.65
  -8   2   9    0.30    0.65
  -8   2   9    4.77    1.08
  -8   2   8    2.67    0.98
  -8   2   8    4.64    1.23
  -8   2   7   -0.37    0.64
  -8   2   7    1.27    0.88
  -8   2   6   -0.39    0.59
  -8   2   6    0.34    0.66
  -8   2   5   16.52    3.01
  -8   2   5   19.99    3.00
  -8   2   4    4.66    1.45
  -8   2   4    4.27    1.27
  -8   2   3    3.53    1.12
  -8   2   2    0.62    0.54
  -8   2   2   -0.34    0.60
  -8   2   2    0.22    0.33
  -8   2   1   46.75    5.76
  -8   2   1   49.45    5.49
  -8   2   0    1.03    0.52
  -8   2   0    0.57    0.50
  -8   2  -1   26.34    3.14
  -8   2  -1   22.62    3.27
  -8   2  -2   20.12    2.40
   8  -2   2   12.59    2.34
  -8   2  -2   17.88    2.53
  -8   2  -3  113.47   10.96
  -8   2  -3   96.82   11.05
  -8   2  -4   43.00    4.32
  -8   2  -4   30.08    4.25
  -8   2  -5    3.60    0.90
  -8   2  -6  116.36   11.29
  -8   2  -6  103.67   11.35
   8  -2   7  159.30   20.45
  -8   2  -7  206.08   19.67
  -8   2  -7  207.46   19.83
  -8   2  -8   44.94    4.77
  -8   2  -8   47.78    4.97
  -8   2  -9   14.43    2.02
   8  -2   9   13.00    2.73
  -8   2 -10   35.76    3.75
   8  -2  10   22.79    4.21
   8  -2  11    2.39    1.29
   8  -2  11    4.83    1.60
   8  -2  12    4.40    1.50
   8  -2  12    8.08    1.90
   8  -2  13    0.65    0.90
   8  -2  13    0.33    0.75
   8  -2  14    0.28    0.77
   8  -2  14   -0.28    0.72
   8  -2  16    4.16    0.92
  -8   1  11    0.45    0.44
  -8   1  10   -0.29    0.56
  -8   1   9    4.06    1.21
  -8   1   8    2.59    0.88
  -8   1   8    0.38    0.68
  -8   1   7    0.63    0.78
  -8   1   7    0.42    0.63
  -8   1   6   29.62    3.69
  -8   1   6   18.69    3.48
  -8   1   5    1.68    0.84
  -8   1   5    0.93    0.91
  -8   1   4   40.66    4.46
  -8   1   4   22.67    4.21
  -8   1   3   39.25    4.99
  -8   1   3   46.51    5.28
  -8   1   3   36.40    5.46
  -8   1   2    0.29    0.44
  -8   1   2    0.65    0.57
  -8   1   2    0.45    0.55
  -8   1   1   63.39    8.06
  -8   1   1   72.52    7.78
  -8   1   0   86.03   10.43
  -8   1   0  100.65   10.19
  -8   1  -1   -0.37    0.46
  -8   1  -1    1.07    0.57
  -8   1  -2   38.90    5.54
  -8   1  -2   48.12    5.13
  -8   1  -2   48.19    5.41
  -8   1  -2   45.95    5.37
  -8   1  -3   15.05    2.71
  -8   1  -3   18.04    2.35
  -8   1  -3   18.48    2.58
  -8   1  -3   18.28    2.60
  -8   1  -4   29.24    3.42
  -8   1  -4   29.45    3.64
  -8   1  -4   25.99    3.56
  -8   1  -5    8.92    1.43
  -8   1  -5    7.33    1.52
  -8   1  -6   43.40    4.89
  -8   1  -7   24.15    3.06
   8  -1   8   39.25    6.20
  -8   1  -8   51.74    5.49
  -8   1  -8   55.21    5.71
   8  -1   9    8.12    2.09
  -8   1  -9    8.52    1.40
   8  -1  10    4.44    1.64
  -8   1 -10    3.85    0.89
   8  -1  11    3.38    1.46
   8  -1  12    5.07    1.56
   8  -1  12    2.50    1.30
   8  -1  13    1.05    1.01
   8  -1  13    0.76    0.99
   8  -1  14    1.66    1.10
   8  -1  15    1.12    0.78
   8  -1  16   -0.22    0.58
  -8   0  11    0.24    0.46
  -8   0  10   -0.30    0.59
  -8   0   9    1.46    0.86
  -8   0   8    0.41    0.73
  -8   0   7   17.12    3.16
  -8   0   6    0.95    0.72
  -8   0   5   46.33    4.80
  -8   0   5   25.37    4.71
  -8   0   4   14.89    2.35
  -8   0   4   11.29    2.60
  -8   0   3   -0.48    0.73
  -8   0   3   -0.30    0.53
  -8   0   3   -0.27    0.41
  -8   0   2    5.09    1.64
  -8   0   2    6.89    1.53
  -8   0   2    7.78    1.49
  -8   0   1    7.84    1.91
  -8   0   1    8.26    1.61
  -8   0   0    0.41    0.62
  -8   0   0    0.26    0.33
  -8   0  -1   21.16    3.30
  -8   0  -1   20.09    2.86
  -8   0  -2    0.74    0.64
  -8   0  -2    0.26    0.39
  -8   0  -2   -0.26    0.32
  -8   0  -3    3.26    1.21
  -8   0  -3    2.53    0.84
  -8   0  -3    3.04    0.90
  -8   0  -4    0.25    0.31
  -8   0  -4   -0.25    0.44
  -8   0  -5    5.63    1.06
  -8   0  -5    4.53    1.16
  -8   0  -5    4.75    1.13
  -8   0  -6    0.53    0.38
  -8   0  -6    0.25    0.38
  -8   0  -6    0.51    0.44
  -8   0  -7   25.79    4.44
  -8   0  -7   37.58    3.91
  -8   0  -7   30.66    4.02
  -8   0  -8   35.71    5.28
  -8   0  -8   35.97    4.39
  -8   0  -8   43.63    4.77
   8   0   9    1.78    1.12
  -8   0  -9    3.24    1.47
   8   0  10    7.16    2.02
  -8   0 -10   11.64    2.45
   8   0  11   -0.43    0.76
  -8   0 -11    0.92    0.98
  -8   0 -12    4.47    1.71
   8   0  13   -0.42    1.16
   8   0  14    5.25    1.65
   8   0  15    1.28    1.01
   8   0  16    1.04    0.83
   8   0  17   -0.19    0.45
  -8  -1  11   -0.23    0.40
  -8  -1  10    2.42    0.91
  -8  -1   9    2.58    1.05
  -8  -1   8    3.77    1.26
  -8  -1   7    0.45    0.79
  -8  -1   6   15.53    2.97
  -8  -1   5    5.27    1.59
  -8  -1   4   18.22    3.23
  -8  -1   3   43.19    5.63
  -8  -1   3   49.27    6.16
  -8  -1   3   36.84    5.56
  -8  -1   2   15.58    2.71
  -8  -1   2    7.68    2.30
  -8  -1   1   20.54    3.73
  -8  -1   1   23.64    3.72
  -8  -1   1   24.09    3.19
  -8  -1   0    1.45    1.04
  -8  -1   0    1.25    0.82
  -8  -1   0    1.28    0.64
  -8  -1   0    0.51    0.45
  -8  -1  -1   35.03    5.19
  -8  -1  -1   35.54    4.93
  -8  -1  -1   35.97    4.51
  -8  -1  -1   40.91    4.61
  -8  -1  -2  111.54   12.56
  -8  -1  -2  103.40   12.18
  -8  -1  -2  121.02   11.89
  -8  -1  -2  111.30   11.80
  -8  -1  -3    0.37    0.56
  -8  -1  -3    0.45    0.78
  -8  -1  -3    0.25    0.31
  -8  -1  -3   -0.25    0.38
  -8  -1  -4   -0.44    0.77
  -8  -1  -4   -0.25    0.38
  -8  -1  -4   -0.25    0.44
  -8  -1  -5    0.45    0.78
  -8  -1  -5    0.25    0.38
  -8  -1  -5    0.25    0.55
  -8  -1  -6   -0.45    0.79
  -8  -1  -6    0.25    0.39
  -8  -1  -6    0.26    0.55
  -8  -1  -7    4.67    1.70
  -8  -1  -7    8.22    1.59
  -8  -1  -7   10.71    1.75
  -8  -1  -8   10.60    2.36
  -8  -1  -8    8.56    1.70
  -8  -1  -8   12.68    1.99
  -8  -1  -9   29.61    3.58
  -8  -1  -9   31.52    3.85
  -8  -1  -9   22.80    4.23
  -8  -1 -10   24.61    3.37
  -8  -1 -10   24.64    4.05
  -8  -1 -11    2.50    1.33
  -8  -1 -12    0.49    1.20
  -8  -1 -13   10.63    2.47
   8   1  14    2.82    1.43
   8   1  15   11.38    2.28
   8   1  16    1.07    0.63
   8   1  16    1.69    1.08
   8   1  17    1.75    0.69
   8   1  17    3.18    0.97
  -8  -2  10    3.81    1.12
  -8  -2   9    2.63    1.01
  -8  -2   9    1.01    0.73
  -8  -2   8    1.54    0.83
  -8  -2   8    1.18    1.04
  -8  -2   7   52.77    6.05
  -8  -2   7   35.93    5.48
  -8  -2   6    2.18    1.11
  -8  -2   6    3.39    1.29
  -8  -2   5   18.28    3.29
  -8  -2   5   21.64    3.67
  -8  -2   4   17.25    3.34
  -8  -2   4   16.17    3.03
  -8  -2   3   12.72    2.81
  -8  -2   3   10.32    2.30
  -8  -2   2    0.44    0.67
  -8  -2   2    1.77    1.03
  -8  -2   2    1.11    1.19
  -8  -2   1   22.67    3.49
  -8  -2   1   20.60    3.76
  -8  -2   1   18.18    3.27
  -8  -2   0   14.63    3.03
  -8  -2   0   10.48    2.36
  -8  -2   0   12.65    2.13
  -8  -2   0   16.79    2.30
  -8  -2  -1   43.66    6.02
  -8  -2  -1   40.05    5.57
  -8  -2  -1   41.62    5.10
  -8  -2  -1   48.75    5.24
  -8  -2  -2    0.48    0.60
  -8  -2  -2    0.39    0.59
  -8  -2  -2    0.49    0.48
  -8  -2  -2    0.49    0.48
  -8  -2  -3    2.68    1.08
  -8  -2  -3    6.15    1.79
  -8  -2  -3    4.67    1.08
  -8  -2  -3    4.45    1.11
  -8  -2  -4    4.70    1.74
  -8  -2  -4    3.47    0.98
  -8  -2  -4    5.49    1.19
  -8  -2  -5   26.84    4.21
  -8  -2  -5   29.70    3.63
  -8  -2  -5   26.12    3.53
  -8  -2  -6    1.43    0.93
  -8  -2  -6    0.51    0.45
  -8  -2  -6   -0.26    0.55
  -8  -2  -7    5.86    1.85
  -8  -2  -7    8.43    1.59
  -8  -2  -7    7.92    1.60
  -8  -2  -8    1.79    0.75
  -8  -2  -8    0.61    0.48
  -8  -2  -8    1.35    0.67
  -8  -2  -9   32.68    4.94
  -8  -2  -9   25.53    3.91
  -8  -2  -9   35.34    3.94
  -8  -2  -9   36.33    4.21
  -8  -2 -10    0.28    0.60
  -8  -2 -10    0.53    1.03
  -8  -2 -11    0.29    0.71
  -8  -2 -11    1.05    1.21
  -8  -2 -12    6.13    1.97
  -8  -2 -12    1.78    1.44
  -8  -2 -13   16.50    3.20
  -8  -2 -13   15.44    3.00
   8   2  14   15.91    2.97
   8   2  15    0.69    1.05
   8   2  16    1.68    0.96
   8   2  17    0.22    0.52
  -8  -3  10    0.76    0.55
  -8  -3   9    1.33    0.83
  -8  -3   8   -0.32    0.40
  -8  -3   8   -0.40    0.61
  -8  -3   7    2.89    1.20
  -8  -3   7    6.44    1.79
  -8  -3   6    1.16    0.84
  -8  -3   6    2.50    1.25
  -8  -3   5    3.21    1.21
  -8  -3   5    3.71    1.42
  -8  -3   4    0.41    0.72
  -8  -3   4   -0.55    0.96
  -8  -3   3    2.25    1.43
  -8  -3   3    3.35    1.31
  -8  -3   3    4.44    1.17
  -8  -3   2    0.56    0.86
  -8  -3   2    0.85    0.74
  -8  -3   2    1.21    0.75
  -8  -3   1   46.21    6.30
  -8  -3   1   40.48    5.59
  -8  -3   1   44.46    5.35
  -8  -3   0    3.33    1.20
  -8  -3   0    2.71    1.38
  -8  -3   0    4.37    1.21
  -8  -3  -1    2.10    1.30
  -8  -3  -1    1.22    0.88
  -8  -3  -2   16.72    3.22
  -8  -3  -2   14.29    2.68
  -8  -3  -2   16.21    2.40
  -8  -3  -2   16.77    2.40
  -8  -3  -3   26.00    3.77
  -8  -3  -3   23.25    3.98
  -8  -3  -3   25.37    3.29
  -8  -3  -3   25.08    3.31
  -8  -3  -4    8.47    1.46
  -8  -3  -4    8.57    1.51
  -8  -3  -5    0.49    0.74
  -8  -3  -5    0.99    0.53
  -8  -3  -5    0.25    0.58
  -8  -3  -6   44.76    6.36
  -8  -3  -6   51.00    5.71
  -8  -3  -6   49.35    5.69
  -8  -3  -7   -0.50    0.88
  -8  -3  -7    1.51    0.66
  -8  -3  -7   -0.20    0.42
  -8  -3  -7   -0.27    0.57
  -8  -3  -8   36.75    4.18
  -8  -3  -8   32.57    4.27
  -8  -3  -8   34.48    4.37
  -8  -3  -8   35.41    5.20
  -8  -3  -9    9.89    1.84
  -8  -3  -9    8.93    2.34
  -8  -3 -10    1.75    0.87
  -8  -3 -10    4.27    1.56
  -8  -3 -11    8.69    1.72
  -8  -3 -11    5.85    1.93
  -8  -3 -12    1.83    1.55
  -8  -3 -12    0.52    1.11
  -8  -3 -13    3.48    1.75
  -8  -3 -13    8.76    2.20
  -8  -3 -13    7.57    2.05
  -8  -3 -14    6.32    1.87
  -8  -3 -14    9.38    2.29
  -8  -3 -15    3.43    1.41
  -8  -3 -16   -0.29    0.86
   8   3  17    0.46    0.45
  -8  -4   9   -0.31    0.54
  -8  -4   8    6.08    1.63
  -8  -4   7    0.87    0.94
  -8  -4   6   -0.48    0.93
  -8  -4   5   16.15    3.16
  -8  -4   4    2.64    0.99
  -8  -4   4    2.62    1.32
  -8  -4   3    1.54    0.83
  -8  -4   3    3.78    1.50
  -8  -4   2    5.72    1.49
  -8  -4   2    5.50    1.88
  -8  -4   1    6.22    1.42
  -8  -4   1    3.59    1.30
  -8  -4   1    6.08    1.87
  -8  -4   0    6.08    1.55
  -8  -4   0    6.59    1.88
  -8  -4   0    5.57    1.54
  -8  -4  -1    0.35    0.61
  -8  -4  -1   -0.54    0.47
  -8  -4  -1   -0.39    0.59
  -8  -4  -2   46.45    5.10
  -8  -4  -2   42.26    5.63
  -8  -4  -2   27.70    4.69
  -8  -4  -3   18.62    3.40
  -8  -4  -4    5.26    1.20
  -8  -4  -4    4.07    1.61
  -8  -4  -5   13.11    2.13
  -8  -4  -5   17.20    2.35
  -8  -4  -5   12.62    2.74
  -8  -4  -6   24.85    3.22
  -8  -4  -6   25.45    3.27
  -8  -4  -6   18.63    3.69
[truncated: 36,028 more chars]
